# Supplementary material for: Screening and identification of muscle pericyte selective markers
Source: Sci Rep. 2025 Aug 7;15:28874. doi: 10.1038/s41598-025-14225-3 (PMC12332025; doi:10.1038/s41598-025-14225-3)
Supplement: Supplementary file 1 — Supplementary Material 1 [file 41598_2025_14225_MOESM1_ESM.xlsx]

## Sheet: Sheet2
Table S1. Differentially expressed genes in muscle pericytes and smooth muscle cells (SMCs)
gene name	log2FC	q value	PC-1	PC-2	PC-3	PC-4	SMC-1	SMC-2	SMC-3	SMC-4
Cd74	9.97923	0.00695146	0	0	0	0	9.85613	9.5527	9.97769	10.5304
H2-Ab1	9.83059	0.00576736	0	0	0	0	10.0579	9.63197	9.48036	10.1521
H2-Aa	9.20992	0.00695146	0	0	0	0	9.40232	9.22322	8.69597	9.51816
Darc	5.03148	0.0192847	2.76554	3.02509	1.97113	3.10535	7.19407	7.33639	8.04911	8.41346
Ccl8	4.91231	0.045958	2.10844	2.77975	1.68475	4.54623	6.27921	6.12841	8.21076	10.15
Sele	4.52219	0.0497397	1.07302	0.165655	0.0839212	1.75301	3.83549	4.54476	6.14548	6.63864
Retnla	4.46998	0.0155088	4.59247	5.06075	0.867175	0.154736	9.62988	8.92555	4.86921	5.1304
Plvap	4.20173	0.0341714	1.37775	2.62654	3.82261	4.44669	6.9267	6.19164	8.19519	7.76695
Dpep1	4.11744	0.0353199	4.07799	3.60555	1.76823	3.60863	7.55625	7.00337	7.33477	7.6358
Mmp13	4.11578	0.0351566	0.512859	1.60525	2.40377	0.130496	4.54429	6.65406	5.15323	4.76389
Lum	4.10971	0.00962233	7.1344	7.00269	5.70251	6.22242	10.9457	10.8326	10.1445	10.5781
Itgbl1	4.06365	0.0279151	5.09116	4.1491	2.92604	3.07716	7.94581	8.25716	7.68893	7.60618
Gm2399	4.03744	0.032251	0	0	1.64962	1.56403	4.69196	4.74751	4.39951	5.52445
Mgp	3.98598	0.0204823	7.77132	8.67565	5.73845	6.65457	12.2784	11.758	9.5705	11.177
Inmt	3.97128	0.0491342	3.88608	3.50255	3.3947	4.12076	7.36837	6.20681	8.91446	8.29957
Gdf10	3.93742	0.028301	2.16577	2.17258	2.03935	1.75465	5.88076	5.14629	6.12934	6.72565
Ctsk	3.91805	0.0147522	4.97639	4.68898	3.3824	3.33361	8.41329	8.19075	7.66512	7.78443
Smoc2	3.89098	0.0151663	6.99258	5.41287	5.60012	6.62233	10.4137	9.90881	9.7774	10.0919
Mfap4	3.871	0.042254	6.72792	6.47277	3.39735	3.85909	9.90083	9.30132	8.53259	8.20641
Clec3b	3.85863	0.0245698	2.69991	3.09112	1.33609	2.66319	6.77692	5.96652	5.99013	6.49126
Mfap5	3.85838	0.0167086	5.53623	6.25657	4.78465	5.08355	10.0115	9.37249	8.81652	8.89401
Fmo2	3.84492	0.0103625	1.82618	1.6761	2.19591	2.3173	5.19724	5.53804	6.12188	6.53802
Myoc	3.82911	0.00962233	4.49482	3.79977	4.2001	3.51538	8.35853	7.88966	7.59198	7.48634
Has1	3.79635	0.0126604	4.01944	2.95924	3.65913	4.50213	7.34821	6.83493	7.99422	8.14796
Mmp3	3.79514	0.0224078	2.86906	2.88474	2.1739	2.42291	6.38264	5.87347	6.30816	6.96689
F3	3.78015	0.00745141	5.02126	4.64578	4.18148	3.83838	8.65508	8.29484	7.9365	7.92108
Lrrn4cl	3.75603	0.0146412	4.03299	2.52199	2.43579	2.5853	7.09554	6.75636	6.3462	6.4021
Angptl7	3.73245	0.0267764	6.68969	5.85717	5.00219	4.14206	9.43024	9.41737	9.17226	8.60105
Csf3	3.72536	0.0151871	1.42415	1.21411	1.8137	2.71306	4.84332	4.59121	6.28514	6.3468
Timp1	3.7091	0.0452836	4.78308	5.92164	2.16706	2.48097	8.4405	8.15303	6.77986	6.81577
Srpx	3.69599	0.0116975	3.88044	4.17318	2.88897	3.04467	7.52906	7.33738	6.86848	7.03632
Apod	3.69062	0.0167144	8.9753	9.1773	7.66324	8.06051	12.4351	12.212	11.861	12.1307
Pi16	3.68696	0.0178337	3.27946	3.31725	1.11307	2.06179	6.93147	6.34384	5.54143	5.70265
Igf1	3.65858	0.042254	4.04539	4.35152	1.51649	3.08179	7.22432	7.2058	6.63802	6.56139
Rbp4	3.65501	0.0411043	3.16561	3.99679	2.14765	1.31142	6.62107	6.5141	5.88232	6.22401
Gpc3	3.62951	0.0133378	6.04412	5.3686	4.34472	5.00216	9.0382	9.09861	8.28995	8.85089
Clec11a	3.61622	0.0187817	4.25325	4.32143	2.69367	2.17455	7.60808	7.24324	6.70119	6.35527
Pdgfra	3.59833	0.0189116	2.39562	1.12858	1.35162	2.1399	5.26422	5.35106	5.215	5.57877
Cfh	3.59032	0.0409847	3.52832	1.99275	3.52971	3.92292	6.00731	6.82488	6.95428	7.54852
Serpinf1	3.58031	0.0268404	9.45727	8.96762	7.05594	7.10523	12.4838	11.8712	11.4501	11.1023
Postn	3.57234	0.00931571	4.86403	4.75289	2.41317	3.32438	8.06242	8.42554	6.22697	6.92889
Ptx4	3.57085	0.0251927	5.14628	4.84454	2.32959	2.86548	8.29089	7.97115	6.92813	6.27913
Cfb	3.56984	0.0103266	2.76488	2.77186	1.81354	2.73109	6.21134	5.94465	5.7001	6.50465
Cpxm2	3.56718	0.025962	5.13604	3.8361	2.8588	3.56808	7.87662	7.6765	7.26051	6.85412
Marco	3.53446	0.019574	0.162976	0.0380543	0	0.896684	3.79163	2.94541	3.30182	5.19669
Wisp2	3.52254	0.0437072	3.37788	2.78443	1.31531	2.11783	6.27073	5.70917	6.29565	5.41005
Olfml3	3.51825	0.0165642	5.0844	4.83574	3.00225	3.29328	8.30396	7.91357	7.23342	6.83772
Iigp1	3.51449	0.0355537	4.9364	3.77646	4.26928	5.23148	7.25267	7.87858	8.45428	8.68604
Col3a1	3.51094	0.0268408	7.0308	6.00168	6.42803	6.76449	9.53667	9.48897	10.4336	10.8095
Rbp1	3.49842	0.0153491	2.14751	2.78224	1.52521	1.66557	6.03418	5.57709	5.17079	5.33216
Colec12	3.49662	0.0140862	3.82169	3.19285	2.36088	3.15192	6.81971	6.97871	6.29396	6.42144
Ccl12	3.48285	0.0474085	1.03638	2.7129	2.52104	2.1982	5.45333	5.76287	4.76015	6.42358
Tmem204	3.47625	0.0155088	4.4661	4.80911	2.92062	3.2529	7.91349	7.61608	6.81994	7.00423
Gja1	3.47373	0.0198927	4.65037	3.85604	4.28597	4.65994	7.28132	7.73926	8.14337	8.18329
Mlana	3.46482	0.00861561	0	0	0	0.707064	3.37689	3.30205	3.37556	4.51184
Tnmd	3.46424	0.0253955	7.29957	7.49014	5.00034	4.51605	10.3623	10.2013	9.01324	8.58621
Folr2	3.46177	0.0392041	0.447035	1.72921	0.630925	0.417087	4.26583	4.03786	3.90313	4.86452
Cilp	3.44997	0.0419341	5.72365	4.15673	4.53569	4.5374	7.79475	7.76055	8.64976	8.54829
Entpd2	3.44653	0.0329978	5.00881	4.5622	3.0181	3.93896	8.03304	7.18206	7.47965	7.61946
Podn	3.44271	0.0171728	2.39483	2.03427	2.18302	2.88763	5.38228	5.03677	6.12427	6.72727
Aqp1	3.43132	0.0201079	4.18963	4.10792	4.42977	5.84119	7.12718	7.5117	8.68532	8.96961
Fbln1	3.4236	0.021795	3.49577	2.74944	3.26954	3.54588	6.29718	5.89201	7.48824	7.07763
Cd248	3.41769	0.018401	1.12656	1.52811	1.61916	2.34831	4.87586	4.2483	5.55602	5.61275
Sfrp2	3.41531	0.0184183	1.04629	1.89772	2.51525	1.4563	5.09212	4.67549	5.72623	5.08294
Kazald1	3.41218	0.0291158	3.31174	3.7656	1.87206	1.03962	6.6025	6.21282	5.63411	5.18833
Mfap2	3.41181	0.0218948	5.49343	5.27561	3.18049	3.51963	8.72469	8.05365	7.41457	6.92349
Bgn	3.4031	0.0157882	5.78484	5.42919	4.98309	5.16563	8.87223	8.32866	8.83279	8.94148
Cpxm1	3.40221	0.0104628	3.30338	2.53827	2.82983	3.69007	6.35417	6.13031	6.57207	6.91385
Crispld1	3.39714	0.0143252	3.04331	2.67073	2.03703	1.55323	6.09674	6.52954	5.03656	5.23003
Cbr2	3.37762	0.0149378	1.04974	1.91381	3.98006	1.50632	4.89836	4.72603	7.20908	5.12694
Olfml1	3.37696	0.0198868	3.12666	1.77691	1.29252	1.96951	5.87617	5.75735	5.00662	5.03329
Cytl1	3.36655	0.0253161	3.77522	5.12632	4.55412	3.75622	7.14106	7.60675	8.10821	7.82207
Gabra3	3.35783	0.0195561	1.2168	0.148468	0.0360782	0.716814	3.7661	3.93056	3.47462	4.3782
Pcolce	3.35383	0.0253224	6.50387	6.1583	4.70129	4.83296	9.49025	8.81569	8.8262	8.47962
Col22a1	3.35198	0.0314006	1.81524	1.80897	0.957412	1.02135	4.2715	4.82419	5.07956	4.83564
Ccl7	3.34723	0.0146705	5.6817	5.72694	5.35978	5.71792	8.88214	8.51468	9.09842	9.38002
Gm525	3.34486	0.0365525	3.45988	4.11018	0.813782	1.27108	6.4758	6.47215	5.11839	4.96802
C1qtnf2	3.33537	0.0187056	3.37062	3.2313	2.07637	3.40986	7.05176	6.45099	5.89069	6.03618
Igfbp6	3.3345	0.0305282	7.54918	7.64414	6.4509	6.69137	10.7079	10.1078	10.6952	10.1627
Sfrp4	3.33073	0.0273649	5.8784	5.42579	3.76334	3.61469	8.67765	8.12264	7.5066	7.69825
Angptl1	3.30694	0.016283	4.82279	3.97018	2.75084	3.11801	7.52911	7.55974	6.52469	6.27604
Prg4	3.30555	0.0311146	3.12282	2.38804	2.37612	2.26053	5.49227	5.47472	6.43993	5.96278
Kera	3.30039	0.0171266	6.80654	6.38612	4.74945	3.8812	9.57571	9.37195	8.48147	7.59576
Ctgf	3.29302	0.0176589	5.96112	5.13921	3.84728	4.26701	8.68738	8.24378	7.7752	7.68032
Rnase4	3.28668	0.0140862	5.53441	5.76131	4.48378	4.9522	9.01656	8.53117	8.20455	8.12614
Tfpi2	3.28373	0.0151198	2.05437	0.959097	1.15053	1.76641	4.68494	4.50246	4.74883	5.12911
Cdh11	3.28039	0.0311146	1.95819	1.19006	1.4628	1.36691	5.08539	5.54829	4.38457	4.08129
Jam2	3.2782	0.0231916	3.61982	3.59519	2.88555	3.91053	6.16227	6.68358	6.84718	7.43088
Bace2	3.27744	0.00964006	2.22526	2.11383	2.33124	1.63423	5.46908	5.02438	5.74056	5.1803
Thbs4	3.27447	0.0304604	7.02976	5.97775	5.95072	5.70555	9.32274	9.15979	9.86673	9.4124
Cygb	3.27216	0.0166039	2.15878	2.24483	2.09733	2.74909	5.33316	4.90622	5.88683	6.21247
Meox2	3.25963	0.0113458	2.99302	2.63502	1.56655	2.56987	5.89227	5.98487	5.23863	5.68719
Agmo	3.25932	0.00850165	1.94051	1.82118	1.57701	1.94216	5.08666	4.85595	5.06356	5.31196
Serping1	3.25649	0.0336404	8.14804	8.44858	6.45598	7.53803	11.3842	10.8006	10.6945	10.7373
Nupr1	3.24576	0.0253224	6.73633	7.00706	9.52599	5.43232	9.82268	9.44682	13.0574	9.35787
Nnmt	3.2372	0.0330329	3.98956	4.69802	2.434	3.02985	7.35525	6.84171	6.30006	6.6032
A430107O13Rik	3.23462	0.0299514	3.2483	1.98907	1.55873	2.63391	5.58435	5.91892	5.20448	5.66075
Wif1	3.22983	0.0317871	4.72196	4.27083	2.29018	2.21284	7.2964	7.20016	6.56996	5.34859
Ms4a4d	3.22947	0.0136424	3.45747	3.2868	2.14542	3.44103	6.78208	6.43911	5.83829	6.18912
Emcn	3.22203	0.0360463	3.03767	3.88249	2.5838	3.72595	5.89448	6.2715	6.8404	7.11164
Ogn	3.21588	0.0128589	5.94682	5.32422	4.63287	5.09421	8.76598	8.76744	8.23112	8.0971
Ptges	3.21076	0.0110588	2.06736	2.3132	2.70489	1.53403	5.56155	5.16852	5.73203	5.00042
C1s	3.20407	0.0217333	4.93326	3.7845	4.09257	4.93087	7.69679	7.79431	7.28134	7.78505
Dpt	3.20374	0.0391987	4.70491	5.36273	2.67123	4.40224	8.27442	7.87089	6.88783	6.92294
Pthlh	3.18967	0.0133356	1.39463	1.7524	0.870441	1.11373	5.04606	4.68585	4.21209	3.94587
Fabp4	3.18449	0.0325423	6.98831	7.8367	6.78596	8.44125	9.88289	10.3533	11.0182	11.5357
Gm15677	3.18349	0.0128643	3.20068	2.32612	1.81368	1.6739	5.84921	5.74857	5.22358	4.927
Vit	3.17986	0.0128388	2.54475	2.2721	1.55724	1.85585	5.31003	5.28869	5.11952	5.23112
Aplnr	3.17935	0.0193098	1.51574	0.690667	1.4871	1.97861	4.10348	4.48961	4.86301	4.93342
Adh1	3.17669	0.0150629	4.49678	4.32403	3.53901	4.55984	7.63426	7.27432	7.33322	7.38461
Spon2	3.17257	0.00962233	5.20096	4.83847	4.16146	3.14816	8.58534	8.06007	7.44519	5.94873
Lepr	3.16186	0.0325423	1.52671	0.744565	1.33688	1.64427	3.62193	4.44532	4.91508	4.91751
Enpp2	3.16025	0.0227218	5.04928	3.95259	3.84104	4.73935	7.65444	7.87941	7.10047	7.58895
Ccdc80	3.15716	0.0176589	3.90039	3.17641	3.69464	3.754	6.35237	6.40684	7.10085	7.294
Cyp4b1	3.15022	0.0171266	3.38369	2.66713	3.8967	3.87135	5.84519	5.98834	7.17234	7.41386
Gfpt2	3.14531	0.0482552	4.98863	3.09566	4.02644	4.71079	6.77506	6.79496	7.84595	7.98676
Nov	3.13465	0.0174093	2.66125	2.29938	2.29622	1.97653	6.22409	5.82021	4.9204	4.80727
Efemp1	3.1345	0.0154617	3.5595	2.99895	3.03633	2.69267	6.08532	6.12051	6.46021	6.15941
Serpina3n	3.11906	0.0254693	1.92222	1.89105	2.55768	1.16772	5.06612	4.59983	5.19979	5.14916
Fbln7	3.11714	0.0216222	3.5856	3.07158	2.75491	2.95533	6.42771	5.92111	6.69715	5.79001
Abca9	3.1125	0.0389394	1.86835	0.666313	1.25127	2.16753	4.453	4.98472	4.10959	4.85614
Col14a1	3.09215	0.0131323	2.01738	1.35041	1.76537	1.6677	4.70624	4.49369	4.74396	5.22556
Tspan11	3.08918	0.0119549	1.0367	0.954254	0.175845	0.587112	4.07891	3.75997	3.12185	4.1499
Islr	3.08722	0.0201634	5.42835	4.76427	4.15465	4.96817	8.15172	7.53504	8.00755	7.96999
Il33	3.08046	0.0151871	1.62125	1.00662	1.78085	2.28203	4.32295	4.67804	4.66072	5.35089
Mmp2	3.0801	0.0435381	6.91538	5.98092	5.48397	5.8339	8.98363	8.6691	9.45426	9.42756
Pcolce2	3.0796	0.0154521	2.74776	2.9957	1.23816	1.81404	5.98395	5.43998	4.54935	5.14078
Osr1	3.07279	0.0257958	1.60935	1.27661	0.729606	0.477218	4.65936	3.64126	3.74469	4.33865
Ptn	3.06946	0.0403153	4.52878	4.02026	3.24353	2.21203	6.76895	6.7328	7.4012	5.37951
Abca8a	3.06157	0.0235116	4.08579	2.67343	2.18746	3.35726	6.54656	6.45273	5.40999	6.14092
Sdc2	3.05027	0.0110081	4.57734	4.36276	3.19282	4.32087	7.49599	7.42974	6.65034	7.07881
Mxra8	3.04564	0.0171214	6.39171	5.68618	5.07688	5.86831	9.20275	8.69136	8.77463	8.5369
Cilp2	3.04355	0.0328125	1.95112	2.16319	2.37353	2.47922	5.29334	4.35692	6.2132	5.27777
Fap	3.0419	0.00860967	2.92055	2.68864	1.86648	1.91256	5.66967	5.87145	5.0036	5.01111
Fndc1	3.0383	0.0336014	3.2125	2.37758	2.90324	3.7713	5.32807	5.60874	6.75219	6.72885
Lpl	3.03217	0.0142623	5.01952	4.65625	3.52662	4.98974	7.83714	7.80014	7.04454	7.63899
Flt1	3.03207	0.0299274	1.98574	1.79148	2.28404	3.64818	4.21067	4.85511	6.13148	6.64048
Fmo1	3.0208	0.0126604	4.07969	3.99818	3.6418	3.63727	6.73026	6.84085	6.83389	7.03513
Srpx2	3.01954	0.0296229	3.6134	3.41745	1.70318	3.06724	6.38847	6.16866	5.69676	5.62555
Clu	3.01852	0.00728998	6.12928	6.05663	5.57854	5.93201	9.08538	8.97734	8.84151	8.86631
Aldh1a1	3.01633	0.0329295	3.66027	3.34765	2.31825	3.32997	6.29776	6.07832	6.38849	5.95689
Steap4	3.01234	0.0294153	4.21	3.26469	4.055	5.08043	7.02882	7.17737	7.01346	7.43981
Tnfaip6	3.00796	0.0146863	5.54498	5.45925	4.75624	5.63122	8.24078	8.12456	8.24774	8.81043
Fam70b	2.99251	0.0336014	2.83002	3.10995	2.17219	3.62844	5.4922	5.45741	6.15455	6.6065
Ndn	2.98527	0.0336404	3.65479	4.04178	2.76407	3.12048	6.58443	6.12877	6.57045	6.23853
Cd34	2.98337	0.0195561	6.45738	6.49804	4.78518	5.78699	9.29936	9.04388	8.47999	8.63785
Penk	2.9816	0.0249678	4.7157	5.14519	5.52992	5.15258	8.01371	7.56602	9.1631	7.72698
Pdgfrl	2.97395	0.0228744	5.14174	5.47148	3.00858	3.85329	8.18752	7.69957	6.55203	6.93175
Ccl11	2.97016	0.0131635	5.34129	5.611	5.29976	5.25162	8.80011	8.3909	7.96657	8.22673
Cxcl14	2.96863	0.0397946	3.8166	4.58558	3.69706	4.81255	7.08641	6.61892	7.56474	7.51626
Pamr1	2.96848	0.0173412	4.73213	4.16607	3.07409	2.91315	7.14404	6.98893	6.52458	6.10182
Bmp5	2.96271	0.00941581	1.51738	2.27436	1.32219	1.23205	4.74707	5.04313	4.10244	4.3042
Meox1	2.9624	0.0113816	2.12915	2.16689	1.86539	1.27125	5.16203	4.80073	4.69983	4.61969
Ecm2	2.96185	0.0167327	3.5347	3.27252	2.32858	3.33487	6.16958	6.31833	5.87451	5.95563
Ghr	2.96183	0.0180347	3.70115	3.21043	2.79437	2.43494	6.07953	6.0283	6.01674	5.86365
Tac1	2.95661	0.0237655	0.879863	1.40842	0.408344	0.878064	3.68572	3.68784	4.00322	4.02436
Fstl1	2.95601	0.00576736	6.27983	6.10302	4.85502	5.13237	9.22575	8.99746	7.91854	8.05255
Emp1	2.95435	0.00977118	5.86882	5.91956	5.70867	5.57303	8.55596	8.70536	8.89015	8.73599
Sulf1	2.95047	0.0292877	3.33339	2.18959	1.87078	2.73157	5.39519	5.72646	5.11183	5.69374
Plscr2	2.9484	0.0355537	1.45297	1.74661	0.872609	1.48309	3.79615	4.09408	4.66621	4.79245
Enpp3	2.94793	0.0415528	2.20631	2.16999	0.765033	1.80958	4.37197	4.58996	4.66807	5.11261
Col6a2	2.93756	0.0267264	4.43955	3.66644	3.9087	4.59782	6.68374	6.48112	7.60199	7.59589
Tmem45a	2.93091	0.016283	2.04446	2.66007	1.01786	1.07741	5.398	5.00729	3.99706	4.12111
Lox	2.92996	0.0244482	3.12621	2.32499	3.63444	3.19784	5.22134	5.61682	6.8492	6.31597
Cd36	2.92488	0.032251	5.06018	4.79238	4.85373	6.01045	7.08387	7.84004	8.5093	8.98304
Ccl2	2.91825	0.0233708	5.71356	6.28157	5.53719	5.63001	8.69368	8.43188	8.94939	8.76038
Glt8d2	2.91685	0.00875144	2.43068	1.9447	1.27899	1.70265	5.0655	4.9613	4.39388	4.60375
Gas2	2.90956	0.00985464	2.76533	2.78399	0.998639	1.27689	5.53369	5.47304	4.26166	4.19471
C2	2.9054	0.0319875	3.0654	2.88493	2.01475	2.59106	5.47535	5.14285	5.56543	5.99409
Mdk	2.90008	0.0254383	4.48133	4.71299	2.57701	3.5946	7.49092	7.12035	6.24145	6.11351
Dkk2	2.89843	0.0251459	1.69803	0.52902	0.789488	0.626288	4.10542	4.07187	3.99345	3.06582
Gm16567	2.89676	0.0195561	1.9122	1.53555	1.32832	2.6339	4.94671	4.76188	4.46861	4.8198
Col8a2	2.89455	0.0142567	1.03742	1.28542	1.3726	0.895788	3.7554	3.75002	4.59781	4.06619
C1qtnf9	2.89373	0.0225019	2.27578	2.76745	2.16389	3.43174	4.8292	5.26204	5.79751	6.32502
Cd302	2.88991	0.0255658	4.97035	5.7437	3.85615	4.81589	8.2233	7.89289	7.27925	7.55029
Gpx8	2.88908	0.018326	5.06855	5.56629	3.96499	4.57124	8.10164	7.84639	7.34201	7.43736
Col6a1	2.88638	0.0405192	5.57132	4.60421	4.9812	5.49012	7.44549	7.3878	8.68073	8.67835
Aebp1	2.88522	0.0414462	4.2822	2.88799	4.29973	3.81044	5.99843	6.05563	7.67457	7.09263
Ecm1	2.88317	0.0380467	4.95479	4.13858	5.95628	5.61326	6.95189	6.72423	9.23789	9.28158
Scara5	2.88229	0.0265967	1.99062	1.94236	1.73369	2.84548	4.33928	4.40548	5.32505	5.97149
Cyp2f2	2.87904	0.0357344	1.03808	0.896308	4.2389	2.99181	4.45595	3.7451	7.60383	4.87638
Il11ra1	2.87666	0.0332801	6.46367	6.13347	4.60011	5.35643	8.98314	8.38357	8.39589	8.29771
Ldb2	2.87556	0.0355468	2.83134	1.78445	1.57946	2.35768	4.76824	4.97473	5.16555	5.14663
Copz2	2.87215	0.0342304	4.9852	6.04067	4.35058	4.81167	8.53714	8.18005	7.70515	7.25438
Cthrc1	2.87127	0.0411788	3.63498	4.36494	2.30928	1.0393	6.51855	6.49272	4.84359	4.97871
C1qtnf5	2.8712	0.0251312	3.46225	3.93251	3.21874	4.28205	6.56516	6.22576	6.75994	6.82947
Il6	2.86939	0.00962233	4.93783	5.15777	5.51847	6.25301	7.69294	7.76579	8.61993	9.26599
Fam114a1	2.86521	0.0195561	3.94489	3.11434	2.51269	2.61942	6.13846	6.34178	5.68766	5.48429
Fkbp14	2.85429	0.00964006	3.0593	2.89886	1.17395	1.0995	5.74901	5.51044	4.25724	4.13209
Abca6	2.8529	0.00964006	2.11267	2.20277	1.48403	1.79596	4.64648	5.13775	4.3189	4.90389
Gas6	2.85059	0.0173412	3.58854	4.06426	4.7472	5.37585	6.52119	6.53404	8.17604	7.94694
Serpinh1	2.84752	0.0143252	5.82061	5.90924	4.92694	5.54623	8.76863	8.35004	8.22095	8.25347
Omd	2.83997	0.00821852	2.35322	2.63937	2.15827	1.94636	5.03056	5.35581	5.07037	5.00034
Sema3c	2.83548	0.0137268	1.86992	1.12811	1.15074	0.803474	4.31949	4.41111	3.89912	3.66445
Naalad2	2.8323	0.0125706	2.84075	2.32861	2.16139	2.39122	5.47195	5.59845	4.74296	5.2378
Chrdl1	2.8317	0.0266519	2.59255	1.35521	2.80829	2.47599	5.09394	5.03722	5.27303	5.15465
Sult5a1	2.82493	0.0174394	1.86811	2.0404	2.30813	1.80338	5.30367	4.45713	5.01816	4.54078
Gja5	2.82041	0.0340682	1.78868	1.48023	0.909279	1.90755	3.63176	4.45553	4.28082	4.99929
Aspn	2.82036	0.00779907	4.35725	4.66921	4.27875	5.22397	7.06794	7.48542	7.33462	7.92264
Pls3	2.81789	0.0275676	5.12222	4.78585	3.95264	5.33288	7.22396	7.7427	7.46359	8.0349
Pros1	2.8173	0.0195968	4.76781	3.91239	4.1997	4.37201	7.04074	7.33434	6.96162	7.1844
Nid1	2.80698	0.0253955	3.46473	2.27244	3.73667	4.26655	5.46719	5.52758	6.77585	7.19767
Ppic	2.80335	0.0270237	6.28084	6.66048	4.78487	5.35777	8.95751	8.83001	8.34383	8.16601
Rcan1	2.80034	0.0244743	4.57736	4.26478	5.42177	5.19121	6.7814	6.79553	8.48	8.59956
Clec14a	2.7978	0.0178699	1.70631	1.06949	0.904751	1.47066	3.85897	4.17197	3.91575	4.39571
Fbln5	2.79679	0.0125756	3.94671	3.6414	2.87955	3.43667	6.42664	6.23655	6.01499	6.4133
Ch25h	2.79316	0.0153207	2.01143	1.85734	2.08548	1.49552	4.42948	4.4859	4.89442	4.81261
Gpihbp1	2.79191	0.0465915	4.63767	5.39806	4.36894	5.42843	7.03192	7.3589	8.21516	8.39472
Gstt1	2.78565	0.0423379	4.52851	5.29083	3.49189	4.18039	7.70979	6.95545	6.86011	7.10885
Slc40a1	2.78129	0.0238886	1.91127	1.92868	1.84651	1.08637	3.99487	4.60574	5.07922	4.21815
Col5a2	2.77121	0.0217097	4.01512	3.61904	3.30128	3.53083	6.19994	6.16949	6.51134	6.67033
Abcg2	2.77024	0.0411043	3.9174	3.7025	3.74374	4.01286	5.73468	6.28279	6.88395	7.55605
Lmcd1	2.7641	0.0253955	3.90028	3.88343	2.99888	3.38824	6.25575	6.17262	6.4371	6.36175
Fkbp9	2.7628	0.00985464	4.26583	4.2034	4.11942	4.61264	6.89359	6.88818	7.24078	7.22993
Gpx7	2.76266	0.0409847	4.07528	4.95795	2.27002	2.84635	6.98737	6.63466	5.60385	5.97437
C1qtnf7	2.76207	0.0150629	2.02937	2.28542	1.91018	1.96239	4.7784	4.5254	4.88758	5.04424
Gm11818	2.75809	0.0401344	2.17017	1.9707	0.680105	2.11389	4.6155	4.50787	4.5184	4.32547
Clec1a	2.75782	0.0247061	2.04293	1.50562	0.554567	1.46057	4.08856	4.27309	3.88133	4.352
Calml4	2.75111	0.0237447	0.783713	1.33517	0.753948	0.901152	3.84459	3.45489	4.02152	3.45744
Ifit1	2.74958	0.0110588	2.55773	2.23674	2.95648	3.65463	5.0516	4.78346	6.01382	6.55502
Cxcl1	2.74757	0.0191527	7.16116	7.74332	6.48586	7.36943	10.2486	9.94121	9.62866	9.93157
Gm16118	2.74557	0.0440716	0.671852	1.46428	0	0.628935	4.12676	3.2576	3.2883	3.0747
Kdelr3	2.74222	0.0276705	4.73666	5.31923	3.70975	4.13945	8.08369	7.64918	6.81606	6.32507
Col8a1	2.73236	0.0113816	2.62475	2.43596	2.30906	2.57852	4.96499	5.43018	5.05985	5.4227
Unc45b	2.72937	0.0330732	1.23245	0.912917	2.32742	3.04203	3.17905	3.88587	5.77794	5.58943
Dpysl3	2.72344	0.0104628	3.12759	2.85221	2.88131	3.31221	5.62469	5.59998	5.95467	5.88773
Pgcp	2.71757	0.014075	5.57282	5.69699	4.58499	5.23289	8.50638	8.18595	7.65839	7.60723
A430110N23Rik	2.71703	0.0343639	2.80768	2.14187	2.552	2.95409	4.72726	4.81046	6.06325	5.7228
F11r	2.71434	0.0293391	3.99716	3.81628	3.80761	3.93492	5.98931	6.35468	7.1678	6.90153
Fam180a	2.70899	0.0143252	3.45902	3.65554	2.71738	2.01343	6.14443	5.89212	5.58903	5.05575
Plat	2.70419	0.0183056	5.18341	4.21877	4.6353	4.796	7.25315	7.18635	7.57983	7.6309
Osr2	2.70205	0.0472979	2.63019	2.73155	2.12657	2.2566	4.93608	4.51555	5.60994	5.49156
Lhfp	2.70157	0.0103625	5.77078	5.43334	4.57276	5.25122	8.44516	8.14069	7.5896	7.65893
Ly6c1	2.70052	0.0403153	6.88077	8.08561	6.61891	7.63281	9.67034	9.77831	10.0121	10.5594
Abi3bp	2.69965	0.026099	4.20342	3.31787	2.67881	2.55347	6.09539	6.29984	5.72046	5.4365
Vwf	2.69951	0.0423379	2.36852	3.29224	2.57676	3.41184	5.0347	4.99413	6.05375	6.36481
Fam159b	2.69826	0.0183774	1.09831	1.87951	0.0535859	0.195746	4.34342	4.22682	2.88927	2.56069
Fibin	2.69711	0.0103266	3.60584	3.42436	2.59163	2.67669	6.18015	6.29697	5.52008	5.08974
Dkk3	2.69553	0.0267764	2.94646	1.60363	2.92658	2.56874	5.01177	5.00879	5.57968	5.22729
Rarres2	2.69384	0.042254	6.35188	7.03428	5.32457	6.86301	9.45619	8.95149	8.83822	9.10322
Cp	2.69092	0.0354456	4.78757	4.1087	3.52619	4.09178	6.51354	6.99882	6.7355	7.03008
Hpgd	2.6901	0.00723031	2.09816	1.84461	2.24183	1.72226	4.62034	4.53219	4.92969	4.58505
Zfp185	2.68834	0.0133378	2.11105	1.19296	1.07694	0.764144	4.5288	4.34068	3.72434	3.30463
C1ra	2.6877	0.0141466	3.50199	2.93082	2.73884	3.58292	5.90587	5.57045	5.91183	6.11721
Rab3il1	2.68647	0.0236955	3.72482	3.77555	2.86082	3.44012	6.31247	5.84879	6.14919	6.23674
2010110P09Rik	2.68567	0.0146863	1.72833	1.30175	1.87083	2.1621	4.01241	4.43204	4.43331	4.92793
Cxcl12	2.67841	0.014592	4.70689	4.99962	4.96366	6.11059	7.53175	7.72451	7.95216	8.28596
Tmem100	2.67307	0.0166044	3.0974	3.51134	2.12018	2.6349	5.74049	5.6452	5.1348	5.53563
Fam198a	2.6719	0.0198087	1.4292	0.680682	0	0.585637	3.93382	3.73962	3.01089	2.69877
Tspan7	2.67099	0.0428344	4.93582	5.08497	4.1648	5.54723	7.04428	7.23053	7.86199	8.28
Maged2	2.67003	0.0115231	5.06369	5.16902	4.05628	4.65005	8.0151	7.81031	6.84651	6.94722
Ramp2	2.66656	0.035727	4.71335	5.57682	4.0892	4.59757	7.7692	7.32656	7.30954	7.23788
Cav2	2.66457	0.044276	4.4028	4.10878	3.89933	4.88717	6.04205	6.69976	7.26171	7.95285
Fn1	2.65569	0.0422853	3.82388	2.97709	4.16576	3.90368	5.43825	5.73378	7.1027	7.21843
Tmem119	2.65431	0.0333653	3.00245	2.24641	3.2235	2.26523	5.1358	4.84732	5.55968	5.81202
Lpar1	2.65067	0.0144631	4.80331	4.53534	3.5765	3.93397	7.47558	7.38977	6.49164	6.09482
Chad	2.64641	0.0273493	6.61988	6.33139	6.00562	5.00896	9.08088	8.37551	8.73884	8.35627
Comp	2.64487	0.0467994	4.19673	3.50495	4.49309	3.99153	5.87297	5.87041	7.74994	7.27245
Lnx1	2.64138	0.0109934	1.04771	0.849538	1.23081	1.17096	3.38185	3.41606	4.18051	3.88614
Igfbp3	2.63566	0.0405397	2.01921	2.44289	1.05954	1.75731	4.93807	4.44621	4.56013	3.87719
Adm	2.63356	0.0115231	4.14667	4.28518	3.59331	3.20535	7.11222	6.61317	6.31374	5.72561
Ppap2a	2.63234	0.0287817	5.85289	6.26278	4.61774	5.4874	8.43265	8.26975	7.9913	8.05648
Mill2	2.6323	0.027574	1.71514	1.432	0.314781	1.91186	4.30048	4.22642	3.54561	3.83048
Col12a1	2.63099	0.0314006	3.06313	3.30143	2.49903	1.50225	5.4219	5.27754	5.33954	4.85085
Csf1	2.63072	0.044182	2.00143	1.98674	1.72802	2.6002	3.97866	4.14702	5.3521	5.36151
Esam	2.62981	0.0442321	5.59193	5.67915	4.69438	5.87519	7.61157	7.8406	8.35559	8.55212
Aqp7	2.62742	0.0451562	2.04534	2.11635	1.70627	3.43732	4.07345	4.3543	5.41612	5.97107
Kitl	2.62729	0.0336014	2.2326	1.65377	2.7423	3.38239	3.993	4.85642	5.38176	6.28905
Fhl1	2.62341	0.0268194	5.86407	5.77523	4.49115	4.69398	8.04274	7.91778	7.57028	7.78729
Steap3	2.62159	0.0317871	2.70929	1.36333	1.69104	2.25845	4.49282	4.04867	4.88477	5.08219
Nox4	2.62098	0.0226379	1.56789	1.21437	0.724528	1.044	3.56679	3.72924	3.61985	4.11882
D14Ertd668e	2.61499	0.0220461	3.01417	3.29223	2.81281	2.92914	5.29028	5.44332	5.78609	5.98864
3632451O06Rik	2.61116	0.00985464	1.92259	1.87195	0.90389	1.27169	4.2304	4.44288	3.64798	4.0935
Fkbp7	2.61044	0.0252599	5.53517	6.21484	4.32028	4.70937	8.43863	8.09079	7.32683	7.36517
Egfl7	2.60846	0.0273426	4.4772	4.87717	4.26358	5.00321	6.61836	7.04979	7.48616	7.90069
Bdh2	2.60806	0.0240335	2.83906	3.25765	2.32911	1.72877	5.63791	5.2096	4.89075	4.84855
Gpr133	2.60784	0.0154617	1.0633	0.749125	0.460549	1.31037	3.29087	3.19976	3.53328	3.9908
Lima1	2.6064	0.0338451	3.14195	2.00217	2.7746	3.11441	4.86552	5.0617	5.78962	5.74188
Ptgs1	2.6047	0.0250081	2.13838	1.74462	2.32433	2.09706	4.18641	4.17332	5.01276	5.35071
Ctsf	2.60352	0.0146863	4.61643	4.32631	3.9754	4.11015	7.01454	6.59479	7.01585	6.8172
Adipoq	2.60295	0.0190756	0.165233	2.40346	0	0.244676	2.69539	4.52266	3.1527	2.85441
Scara3	2.60283	0.0282811	2.53863	2.68652	2.26314	3.12774	4.74186	4.78321	5.51591	5.98638
Axl	2.59956	0.0170852	4.16447	3.32292	4.88497	5.31999	6.19868	6.18811	7.72891	7.97491
Efcab4a	2.59646	0.0448144	2.73683	2.64881	2.76981	3.86415	4.66764	5.20747	6.40626	6.12404
1700019G06Rik	2.5932	0.019133	2.12593	2.75704	2.35667	2.63756	5.28863	4.91648	4.97695	5.06793
Fez1	2.59003	0.00940762	2.62568	2.37253	2.23347	2.24179	5.20769	5.24119	4.66139	4.72333
Ecscr	2.58946	0.0193098	4.4095	5.0981	4.63244	4.7372	6.9456	7.15845	7.29698	7.83405
Gstm2	2.58924	0.0372122	5.10244	5.78578	4.38961	5.02334	8.12292	7.46375	7.50617	7.5653
Tmem53	2.58749	0.0267764	2.47061	2.797	1.87987	1.6039	5.27741	4.60064	4.82211	4.40119
Casp12	2.57621	0.0392519	2.77148	3.01584	1.46013	2.3122	4.84809	4.95776	4.79327	5.26536
Mmp23	2.57513	0.0272197	3.36021	3.88662	2.64611	2.45167	6.28716	5.69628	5.2781	5.38357
Tmeff2	2.56758	0.0128589	3.32922	3.06331	1.44666	2.2496	5.73131	5.42048	4.4428	4.76454
Pde9a	2.56641	0.018714	2.38121	1.74006	1.683	1.59313	4.44042	4.54191	4.67151	4.00919
Ebf2	2.5659	0.0238007	2.12762	1.07746	1.91244	2.44172	3.98639	3.97133	4.76551	5.09962
Nkd2	2.56383	0.0412958	2.23505	1.7202	1.86388	1.03117	4.05804	4.0841	4.44182	4.52164
Mpzl1	2.55986	0.0104058	4.7156	5.04032	4.12511	4.17879	7.19623	7.33418	6.98635	6.78249
Sgce	2.55941	0.0227218	4.81447	5.26335	3.75974	4.58616	7.59518	7.32954	6.86006	6.87659
Sparcl1	2.55822	0.0170073	6.91538	6.70711	6.4574	7.65529	9.15215	9.45582	9.45849	9.9016
Serpine2	2.55558	0.0101939	5.14843	5.61581	5.96949	5.73081	7.93767	8.19929	8.57391	7.976
Scn7a	2.54899	0.0227697	0.975403	0.427712	0.718124	0.953252	2.82903	3.26497	3.41926	3.75719
Sparc	2.54819	0.0229324	9.4628	9.10671	8.90713	8.8244	11.6311	11.2239	11.8378	11.8009
Pcsk5	2.54813	0.0308446	1.64439	1.19753	2.02995	0.842417	3.74948	3.99646	4.08606	4.0748
Nrp1	2.54607	0.0178937	3.47414	2.70787	3.33997	4.0654	5.66542	5.82283	5.80882	6.47458
Prelp	2.54254	0.0486266	5.56589	4.76844	5.24556	5.46713	7.20488	7.02398	8.63684	8.35149
Ptgis	2.53803	0.0368109	3.10759	3.27972	1.94052	2.50472	5.64789	5.161	5.34727	4.82854
Mageh1	2.53671	0.0109934	2.24437	2.79855	1.56321	2.05325	5.07092	5.07427	4.2123	4.44872
Thrsp	2.52519	0.0355008	2.18097	2.10794	1.19492	2.9405	4.41746	4.60952	4.58859	4.90952
Spock3	2.52256	0.0436434	1.66123	1.14706	0.652256	0.982393	4.14879	4.60558	3.05503	2.72377
Vasn	2.51711	0.0320406	2.82108	2.52034	2.48309	2.71085	5.05628	4.49993	5.79411	5.25349
Mtmr11	2.51384	0.019133	2.04438	1.22398	1.53544	1.64454	4.02638	4.14707	4.26797	4.06229
Timp4	2.51192	0.0285894	3.25921	4.75337	3.76328	5.01241	5.99086	6.55839	6.82576	7.46094
Slc10a6	2.51011	0.0287614	3.96208	3.7272	3.12321	3.66862	6.04467	5.75607	6.21547	6.50536
Ppap2b	2.50663	0.0171214	4.62347	3.98072	5.20934	5.29682	6.62913	6.53895	8.12765	7.84114
Lhfpl2	2.50663	0.0284064	2.77845	1.50454	2.16405	1.91886	4.64913	4.66268	4.57295	4.50766
Col6a3	2.50348	0.014592	3.42383	3.08761	3.61062	3.53047	5.58947	5.38764	6.27474	6.41459
Ces1d	2.50291	0.0434496	0.710476	0.72785	1.10042	1.376	4.05227	3.37053	3.48101	3.02259
Dab2	2.49871	0.0464804	2.52825	1.89293	3.23087	2.67232	4.12831	4.51389	5.63473	6.04226
Lbp	2.4949	0.0170515	3.05644	2.95089	3.19975	2.8594	5.61801	4.90217	5.95623	5.56969
Hsd3b7	2.49373	0.0243617	4.2939	4.27317	2.86396	3.1469	6.50325	6.28242	5.92849	5.83869
Mme	2.4934	0.0242097	0.732272	0.129594	1.37387	1.30318	3.1791	3.30396	3.49288	3.53658
Rhoj	2.48065	0.0246042	5.84347	5.96107	4.59553	5.53491	8.23028	7.95743	7.73464	7.93522
Snord123	2.47472	0.0202996	2.81738	3.51297	2.88207	2.43302	5.73676	5.41554	5.41579	4.97625
Slfn5	2.46819	0.0291045	2.16458	1.75541	2.19865	3.2951	4.21301	4.92969	4.77463	5.36917
Tspan6	2.46819	0.020975	3.9108	4.42604	2.91562	3.14199	6.30724	6.32324	5.63082	6.0059
Crispld2	2.4675	0.0305282	4.36526	3.62729	4.93471	5.48967	6.12727	6.0782	8.02486	8.05659
Fam26e	2.4653	0.0311146	2.28316	2.95199	1.53614	2.05234	5.14341	4.83981	4.54871	4.15291
Gng11	2.46522	0.0362505	5.41309	6.69247	5.38494	6.11136	8.21879	8.2676	8.31887	8.65749
Npdc1	2.4652	0.0416282	4.89104	5.52977	4.29343	4.6303	7.47096	7.11089	7.50545	7.11804
Pla1a	2.46126	0.0422005	0.844245	0.646676	0.875941	1.46411	4.06746	3.20863	3.35768	3.04224
Mkx	2.45878	0.0104628	3.54562	3.25387	1.86843	1.42287	5.77407	5.6845	4.64764	3.81971
Ifitm3	2.45698	0.0418261	8.96208	10.0148	8.55874	8.87813	11.7417	11.4983	11.5543	11.4473
Ace	2.45672	0.0379679	1.42192	1.20597	2.19879	2.92166	3.1639	3.33947	5.31768	5.75417
Ddr2	2.45611	0.0198087	2.54054	1.87872	1.77669	2.74688	4.46313	4.52302	4.66133	5.11981
Cd300lg	2.45054	0.0405192	2.71474	3.00653	2.62699	4.01833	4.80339	5.03368	6.04863	6.28303
Sult1a1	2.44969	0.0103346	3.55224	3.96192	3.71813	3.98712	6.27962	6.35823	6.2046	6.1757
Itga11	2.44867	0.0283685	1.30458	0.14752	1.44473	1.47338	3.00245	2.8516	3.97723	4.3336
Apol10b	2.44383	0.0223291	1.24036	1.5994	1.10473	2.23577	3.25239	3.96297	4.16302	4.57722
Tgfbi	2.44223	0.0128643	5.24799	4.60351	4.30696	4.84285	7.36299	6.97544	7.09778	7.33404
Loxl2	2.44071	0.0250984	1.61179	1.1355	1.13486	0.982631	3.37654	3.76011	3.63857	3.85239
Thsd1	2.43976	0.0308446	0.994319	0.525818	0.531142	1.39538	2.85816	2.67052	3.61934	4.05766
Ifi204	2.43264	0.0103015	2.09234	1.84096	1.46132	2.36446	4.30102	4.1986	4.18928	4.80074
Plscr4	2.42902	0.00576736	2.339	2.25203	2.34863	2.44482	4.66402	4.68579	4.87215	4.87858
Ces2g	2.42533	0.00962233	1.45686	1.27437	0.646467	0.97643	3.76116	3.49617	3.18097	3.61717
Gstt3	2.425	0.0195739	3.23753	3.33708	2.65655	2.43535	5.68304	5.32568	5.61579	4.74199
Prss23	2.4223	0.0162109	3.92515	4.49144	3.86944	4.4315	6.517	6.4521	6.63507	6.80258
Cav1	2.41697	0.031442	7.3835	7.21999	6.55275	7.69989	9.21682	9.47357	9.69809	10.1355
Cldn9	2.41263	0.0195856	1.53586	1.34029	1.29582	0	4.32912	3.84212	3.13958	2.51167
Cxcl9	2.4094	0.0242097	1.24774	1.22793	0.696355	1.48608	3.00614	3.88729	3.48265	3.91964
Phlda3	2.40443	0.0204823	3.29087	3.85816	3.87237	3.70865	5.98326	5.65212	6.41486	6.29753
Phyhd1	2.40268	0.0218419	2.42537	1.76257	1.22841	1.98289	4.45361	3.99434	4.24342	4.31858
Itih2	2.40264	0.0399826	0.903793	0.176104	0.822934	0.873217	3.5005	3.3447	3.00023	2.54118
Boc	2.40004	0.0483692	1.82419	1.41075	1.72894	1.69964	3.50584	3.30107	4.69435	4.76244
Ddah1	2.39757	0.0317149	2.21885	2.15539	1.66237	0.660653	5.09295	4.71155	3.27185	3.21119
Gm13056	2.39377	0.0366678	1.24378	1.71238	1.28654	1.65057	3.03276	3.76534	4.43812	4.23213
Coch	2.39296	0.0381463	2.37591	2.06488	2.0061	1.57525	4.06682	4.13249	4.99035	4.4043
Dapk2	2.39233	0.0150837	3.35108	3.84506	3.01258	3.03322	5.93633	5.79663	5.69486	5.38345
Tbx15	2.3899	0.0329978	1.61811	0.677647	0.600707	1.75412	4.0352	3.54071	3.28213	3.35215
Insc	2.38943	0.0157882	2.81527	2.64758	2.55799	2.47382	5.48469	5.1823	5.00919	4.37619
Agtr1a	2.38312	0.0139993	1.3995	0.51398	1.58885	1.38503	3.92611	3.18837	3.57939	3.72596
Vipr2	2.38039	0.0307934	2.7361	2.4667	1.00623	1.54362	4.61272	4.61848	4.11993	3.92308
Vegfc	2.37703	0.0491114	2.3356	2.67264	2.32727	1.74511	4.27568	4.44416	4.76022	5.10869
Tmem88	2.37646	0.0335123	3.38716	4.12922	3.35406	3.83178	5.69932	5.81597	6.40779	6.28496
Ptrf	2.37513	0.0401138	5.80552	5.89115	6.1038	7.12275	7.70844	7.79594	9.34157	9.57779
Cldn1	2.37378	0.0363972	2.94367	2.65732	3.4986	2.96317	4.54316	4.9583	6.07537	5.98107
Akr1b8	2.37081	0.0184944	1.61783	2.20551	1.41388	2.12749	4.40188	4.24102	4.01459	4.1905
P4ha2	2.36959	0.00962233	3.71387	3.24477	2.54642	2.85535	5.85858	5.56438	5.13632	5.27949
Tnfrsf11b	2.36941	0.0236469	2.70327	2.57865	1.2891	1.62545	5.26258	5.38265	3.63806	3.39081
Kcnk2	2.3684	0.0235116	1.48139	1.39414	0.48095	0.706325	3.66271	3.96928	3.34338	2.56103
Eda2r	2.36666	0.0414387	1.97185	1.92338	0.527854	0.980164	3.67472	3.9383	3.68372	3.57316
Epha3	2.36645	0.0242097	0.943681	0.504155	0.296269	0.599301	2.8696	3.4683	2.43635	3.03494
2210408F21Rik	2.36269	0.014577	1.93928	1.57381	0.978441	1.828	4.09537	3.6436	3.72116	4.31015
Egfr	2.36133	0.0146863	2.79732	1.97228	2.52706	2.90761	4.75253	4.66605	5.01181	5.21918
Slc9a3r2	2.35664	0.0492704	3.63787	4.56194	4.09144	5.08968	6.19015	6.04708	7.2798	7.29046
Klhl13	2.35039	0.031442	3.79255	3.56111	1.94028	3.35385	5.59657	5.78352	5.01986	5.64941
Hspb8	2.34881	0.0444336	2.19551	2.68985	2.67499	2.20977	4.72109	4.07212	5.58221	4.78992
AI607873	2.34787	0.0309169	2.06393	1.33017	2.14122	2.24783	4.35726	4.28629	3.8247	4.70638
Rhoc	2.34695	0.0277516	4.65887	5.4111	4.56748	5.02864	7.27019	7.09154	7.36534	7.32682
Hoxa10	2.34597	0.0376341	1.71503	2.16237	0.876087	1.51376	4.23056	3.94492	3.99111	3.48455
Gm16662	2.34564	0.0123709	1.33641	0.906326	0.402129	0.561504	3.63299	3.59469	2.73273	2.6285
Pdpn	2.34419	0.0373197	4.26024	4.58556	2.63327	3.41235	6.66256	6.22487	5.72361	5.65716
Nsg1	2.34241	0.0140589	2.48184	2.67144	2.13792	1.90183	4.67529	4.6786	4.68782	4.52097
Ugdh	2.34145	0.0120865	5.08287	4.44656	4.5636	4.49784	7.08077	7.04194	6.90038	6.93356
Plxdc2	2.34041	0.0104988	3.8063	3.4832	3.81877	4.21089	6.30039	6.04855	5.99113	6.3407
Efemp2	2.32798	0.0320406	4.06279	4.5214	3.36217	3.89402	6.53179	6.09107	6.18524	6.34421
Etv1	2.32785	0.0316742	2.30086	1.92232	2.18556	2.36015	4.09678	4.42872	5.17298	4.38183
Hebp2	2.32584	0.0166039	1.10459	1.8135	1.24618	1.12316	3.7714	3.70165	3.48782	3.62993
Ikbip	2.3258	0.00576736	3.52991	3.62403	2.62911	2.76639	5.94391	5.89202	4.9769	5.0398
6030408B16Rik	2.32084	0.0140589	1.78457	1.81669	1.01443	0.921682	4.24147	3.71674	3.39592	3.4666
Wisp1	2.32036	0.0203493	3.55947	2.42419	2.07917	2.4227	5.68109	5.33536	4.24996	4.50055
Osmr	2.31462	0.0402341	2.94385	2.22108	2.74267	3.27077	4.36903	5.06303	5.18755	5.81725
Rcn3	2.30918	0.0172272	6.36883	6.54329	5.60023	5.79124	8.87225	8.36025	8.20152	8.10629
Angptl2	2.30912	0.01266	4.32889	3.54915	3.76464	4.11843	6.27247	6.00575	6.28039	6.43897
Gng8	2.30746	0.0273426	0.702384	1.21939	0.379823	0.230919	3.65102	3.06131	2.4657	2.58432
Ccrl1	2.30462	0.0258676	1.83425	1.40365	2.59129	0.883748	3.79654	4.2989	4.50691	3.32905
D0H4S114	2.30333	0.012775	5.18004	5.38805	3.55667	3.72768	7.47633	7.36844	6.16777	6.05322
Ica1	2.29927	0.0351452	2.48283	2.38399	2.22179	1.55339	4.31345	4.21365	4.81794	4.49403
Loxl3	2.29809	0.0499696	1.78591	1.22219	2.19309	1.34393	3.4267	3.60922	4.12043	4.58112
Msrb3	2.29743	0.0450855	4.07196	3.74982	2.89072	4.49433	5.81591	6.02013	6.11705	6.44348
Inhba	2.29685	0.0351292	2.00929	1.31611	1.50851	2.38269	4.02539	4.3368	3.92691	4.11489
Esm1	2.29244	0.0143252	1.07068	0.92867	0.740054	0.602844	3.03588	3.46154	2.86483	3.14976
BC023105	2.29113	0.0273493	1.40211	0.551344	0.699305	0.576937	3.04269	3.32375	3.11198	2.91578
Sspn	2.29029	0.0444336	3.20912	2.12776	2.3296	3.22452	4.84886	5.19239	4.90032	5.11058
Hfe	2.28971	0.037936	3.65821	4.04221	2.28415	3.45451	5.85047	5.68662	5.35445	5.70638
Tmem159	2.28871	0.0297924	4.03618	4.41319	3.25229	3.54191	6.26385	6.06044	6.0995	5.97461
Tppp3	2.28223	0.0328708	6.91065	7.47731	5.96629	7.04078	9.65709	9.11399	8.65574	9.09714
Gpr182	2.27807	0.031442	0.704846	0.990129	1.08606	0.68861	2.58204	3.19567	3.0908	3.71343
Crabp2	2.27722	0.0307934	2.39227	2.70083	2.1874	2.28387	4.57656	4.29688	4.86278	4.93702
Crabp1	2.27585	0.0349211	1.38167	0.95372	0	0.708879	4.00912	3.54994	2.41814	2.17047
3110062M04Rik	2.26895	0.0184944	2.59935	2.98986	2.36061	2.31602	4.95714	4.72357	4.87403	4.78689
Fzd4	2.26894	0.0349981	2.00312	0.96755	1.91487	2.44307	3.74569	4.00809	4.11863	4.53197
Nqo1	2.26781	0.0242938	1.6651	2.28909	1.80267	1.70965	3.88821	3.96474	4.33954	4.34526
Fcgrt	2.26709	0.0372575	6.62228	6.91759	5.56316	6.35474	8.96834	8.55627	8.57597	8.42553
Prph	2.26507	0.0314683	1.34554	1.1118	1.217	0.515495	4.18097	3.65804	3.16608	2.24501
B3galnt1	2.26281	0.0211279	2.60989	2.93716	1.45561	2.23778	5.00073	4.74169	4.18684	4.36244
Adamtsl3	2.26	0.0104628	0.969008	0.611208	0.396003	0.652925	2.98669	2.76651	2.88635	3.02961
Fam198b	2.25727	0.0292664	2.83093	1.93011	1.88107	2.74193	4.61822	4.80768	4.27894	4.70826
Itga2b	2.25649	0.0134873	1.79913	1.98589	1.51756	0.888961	4.14288	3.86849	3.78818	3.41796
Cttn	2.25551	0.0322409	3.8972	2.73619	3.54536	3.73554	5.40003	5.42366	5.99727	6.11539
Cyr61	2.25082	0.0137437	7.26538	6.55369	7.0168	6.43898	9.16317	8.85063	9.58545	8.67889
Ptgfr	2.24821	0.0119593	0.795401	0.981209	0.0866887	0.73273	3.26974	3.39221	2.03845	2.88847
Fam171a1	2.2463	0.00964006	0.905712	0.270637	1.195	1.2868	2.87453	2.57662	3.51517	3.67706
Dync2li1	2.24507	0.0355468	3.23655	3.2799	1.53828	2.42592	5.25465	5.08804	4.58756	4.53068
Pparg	2.24487	0.0236405	1.27633	1.24838	1.35223	2.37222	3.10177	3.72004	4.06978	4.33707
Upp1	2.24267	0.0429235	2.93427	3.22059	2.15843	3.41454	4.79482	4.96728	5.28036	5.65603
Tmem98	2.24072	0.0167086	2.40586	2.33063	2.12306	2.0777	4.50527	4.20158	4.75718	4.4361
Lama2	2.23956	0.0186916	2.38812	2.04462	1.56113	2.20758	4.26749	4.10929	4.27549	4.50743
9030224M15Rik	2.23882	0.0110537	1.98582	1.25152	1.71603	1.13881	4.24616	3.61182	3.63793	3.55154
Itih5	2.23736	0.0267264	3.24187	2.22082	2.57844	3.49742	4.97842	4.94879	5.07541	5.48539
Sepp1	2.23465	0.044819	7.44176	7.92798	7.11556	7.38354	9.46319	9.36406	9.7566	10.2236
Prnp	2.23297	0.0143252	4.143	3.79367	4.6154	5.35387	6.36829	6.41525	6.75229	7.30199
Cyb561	2.2324	0.0487388	2.04199	2.38173	2.5116	1.60557	3.96547	3.81874	5.34879	4.3375
Rab34	2.23131	0.0282659	4.47754	5.0045	3.52455	3.66552	7.00857	6.56357	6.10312	5.92211
Wwtr1	2.22932	0.0206029	3.756	3.09098	3.33252	4.03473	5.5019	5.64599	5.85053	6.1331
Ednra	2.22805	0.0334344	2.37253	1.56042	2.11929	3.14555	4.44126	4.47641	4.39131	4.801
C1qtnf1	2.22792	0.0396225	2.26392	1.13583	1.90973	3.09039	3.80554	3.56973	4.82845	5.10783
Lsamp	2.22743	0.0116975	1.09925	0.731454	0.212762	0.598932	3.57413	3.08466	2.15818	2.73515
Parva	2.22729	0.0336404	3.26437	2.44864	3.17895	4.05661	4.78535	4.9706	5.89978	6.202
Mllt4	2.22701	0.0434383	2.38846	1.82668	2.1338	2.52914	3.68411	4.35468	4.61347	5.13383
Fam55d	2.22355	0.0401962	1.59489	1.55716	2.00786	2.1438	3.17424	3.88629	4.99017	4.14722
Ier3	2.22245	0.0276595	6.72716	7.30073	6.22896	6.87755	9.1021	9.02588	9.01852	8.87768
Efna1	2.22149	0.0401706	3.75912	3.78166	3.75275	3.55878	5.47597	5.49061	6.56221	6.20948
Rin2	2.21856	0.0145204	2.69942	2.37121	2.39553	2.55498	4.5639	4.58411	4.96917	4.7782
A4galt	2.2167	0.0251312	1.4413	1.68764	2.00692	2.39952	3.49255	3.40177	4.72821	4.77964
45539	2.21502	0.0173328	4.38334	4.36937	3.92418	4.57612	6.25379	6.41266	6.56772	6.87892
Col5a1	2.2124	0.0363217	3.53661	2.99562	3.06251	3.37807	5.1458	4.91222	5.90323	5.86114
Gstm5	2.21182	0.0444498	4.93967	5.73243	4.46484	4.62323	7.4823	7.03401	7.15971	6.93142
2810055F11Rik	2.21027	0.0268194	1.35283	1.6873	1.24484	1.00961	4.22768	3.68894	3.12668	3.09237
Sphk1	2.20701	0.0410993	3.823	3.27995	3.70694	3.52887	5.36954	5.31292	6.68483	5.79951
Gm12002	2.2023	0.0276157	1.26289	1.04655	0.760634	1.61298	2.83213	3.51598	3.35734	3.78679
Cyp2d22	2.20188	0.0485773	3.151	2.53223	2.26875	3.42383	4.832	4.53129	5.43424	5.3858
Cyp1b1	2.19916	0.0284694	1.01506	0.338386	1.29315	1.9129	2.80266	3.17396	3.54291	3.8366
Tmod2	2.19488	0.0328708	2.07931	1.1174	1.6948	1.61882	4.06156	3.97026	3.3451	3.91296
Agt	2.19337	0.0246825	0.590727	0.81826	1.21105	1.02032	2.23281	2.92246	3.62666	3.63191
Fam20c	2.19073	0.0472979	2.10749	1.91453	1.86326	2.02677	3.65129	3.65966	4.72683	4.6372
App	2.18972	0.028368	4.6626	4.09658	4.86297	5.86521	6.48853	6.56557	7.55834	7.63379
Gm15867	2.18757	0.0268408	0.886296	0.95781	0.549965	0.639543	3.40437	3.48929	2.66875	2.2215
Camk1	2.18245	0.0248111	5.05142	5.45186	4.4549	5.22709	7.32368	7.08975	7.1162	7.38543
Laptm4a	2.18159	0.0315558	7.63044	8.31065	6.91139	7.22369	10.0161	9.7894	9.53695	9.46007
1190007F08Rik	2.18034	0.0304494	2.39112	3.12509	3.29555	3.27056	5.21291	4.78213	5.45815	5.3505
Pla2g7	2.18024	0.0146863	3.60538	3.53905	3.01379	3.54142	6.04829	5.82766	5.23275	5.31189
Snx7	2.17642	0.0148549	2.75959	3.25946	3.10608	3.06914	5.37282	5.31375	5.14533	5.06805
Timp3	2.17353	0.044276	5.09948	3.92391	5.84141	6.25081	6.54899	6.87654	7.95929	8.42491
Pla2g4a	2.17243	0.0418172	2.56062	1.57571	1.88481	1.80419	4.21777	4.59268	3.78213	3.92249
Ggcx	2.16551	0.0124172	3.95866	3.17115	2.43807	3.09709	5.82286	5.54376	4.77612	5.18426
4833403I15Rik	2.16122	0.0128643	0.612986	0.441798	0.0192318	0.65938	2.435	2.59577	2.42501	2.9225
Pid1	2.15963	0.0313199	3.6698	4.0132	3.63003	4.11413	6.30766	6.14995	5.99816	5.6099
Tceal8	2.1595	0.0337715	4.73848	5.20357	3.86656	3.86524	6.87725	6.65761	6.50568	6.2713
Shisa3	2.15794	0.0273426	0.96582	0.491706	0.834317	1.13594	2.57149	2.67085	3.53028	3.28692
Glt25d2	2.15765	0.0260293	1.30554	0.566576	0.973337	1.41033	3.55602	3.21582	3.10457	3.00999
Col18a1	2.15694	0.0358475	3.21316	2.33844	4.32777	4.60516	4.57256	4.705	6.75864	7.07612
Angptl4	2.15676	0.042254	4.36876	4.25903	3.56477	4.04115	6.3576	5.8778	6.57018	6.05516
Zfp9	2.14628	0.028411	1.08586	0.88384	0.0752465	0.558344	3.05505	3.31156	2.67143	2.15038
Cbr3	2.14499	0.0409921	1.91486	2.32325	1.23497	2.67063	4.42789	4.05492	3.99214	4.24872
Nkain4	2.14396	0.0232767	1.60372	1.58797	0.708185	1.49883	3.73193	3.20938	3.28913	3.74411
Mmp19	2.14394	0.0145204	1.5478	1.17534	0.931766	1.70025	3.81176	3.63388	2.9744	3.51086
Mnda	2.14374	0.0110081	2.32375	2.27665	2.04012	2.21586	4.62053	4.27914	4.38953	4.14213
Scamp1	2.14316	0.0279151	2.84919	2.26578	2.96759	3.19064	4.79578	5.01332	5.14836	4.8884
Has2as	2.13943	0.035727	0.836819	0.267731	1.00847	1.09826	3.49484	2.79591	2.64845	2.82978
Gpc4	2.13864	0.0411294	3.16478	1.99582	2.79618	3.59789	4.58867	4.67626	5.32268	5.52161
Anxa1	2.13711	0.0221734	7.48078	7.9611	7.72631	7.28648	9.69281	9.53721	10.1383	9.63479
Layn	2.13648	0.0244743	1.01605	0.477995	0.653203	0.292594	2.72437	2.45017	2.84389	2.96733
Plod1	2.13424	0.0372283	3.5862	3.52329	3.83328	4.58298	5.33981	5.21154	6.69414	6.81721
Mapk12	2.13261	0.0157882	2.05881	1.54828	1.69743	2.08838	4.02149	3.69831	4.24547	3.9581
Pfn2	2.13006	0.010555	2.83185	2.95679	2.03849	2.20734	5.23874	4.88439	4.16672	4.26484
Kng2	2.12975	0.0343639	1.21203	0	0.133422	0.231085	2.80548	2.81858	2.24952	2.22194
Qprt	2.12514	0.0354673	1.6743	0.965702	1.04618	0.352553	3.98235	3.47926	2.40386	2.67382
Plod2	2.12365	0.0133378	2.66203	2.58576	2.16532	1.85782	4.71358	5.04806	4.01842	3.98547
Mrc1	2.12228	0.0273493	0.705919	0.64264	0.719984	1.7011	2.3506	3.25755	3.06462	3.58597
Xpnpep2	2.12157	0.0189404	0.985543	0.0439818	1.44522	0.420592	2.85211	2.44474	3.2289	2.85586
Slc35f5	2.1204	0.0242097	4.04378	3.91498	3.22396	3.7573	5.9319	5.96299	5.93413	5.59258
Prrx1	2.12026	0.0105821	1.66607	1.71075	1.6137	1.6322	3.91238	3.86123	3.43896	3.89118
Fam20a	2.11393	0.0171728	0.942594	1.34223	2.01807	1.85034	3.3883	3.02701	4.23496	3.95869
Vwa1	2.10757	0.0134651	3.70173	3.36164	3.98024	4.14547	5.61432	5.23337	6.35789	6.41377
Car8	2.10566	0.00962233	0.55678	0.715737	1.13434	1.39783	2.52653	2.89888	3.10153	3.70037
Lifr	2.10527	0.0182956	2.39194	2.18623	2.36881	3.23081	4.2703	4.74723	4.51027	5.07108
Tnfsf9	2.1049	0.0308604	5.01214	5.53497	4.4923	4.68591	7.46428	6.95601	6.85786	6.86676
Col13a1	2.10424	0.0292877	0.60355	0.715957	0.338434	0.747247	2.47161	2.54668	3.1211	2.68276
Ehd2	2.10342	0.0362505	4.5137	4.25254	4.82999	5.77549	6.06053	6.09654	7.58143	8.0469
Etv4	2.10323	0.0140589	0.638116	0.432854	0.0273245	0.39184	2.98816	2.65331	2.12698	2.13459
Snai2	2.10275	0.0103266	2.89783	2.76117	2.28683	1.63654	4.82254	4.84019	4.32345	4.00719
Frmd7	2.10264	0.0112214	0.958498	0.550342	0.0621912	0	2.7636	2.83027	2.28103	2.1067
Matn4	2.10235	0.0359792	1.56502	1.19615	0.942477	1.19481	3.22185	3.19678	3.79651	3.09272
Fgl2	2.09978	0.0144652	5.24214	4.73799	5.96776	5.79124	6.9787	7.11045	8.18592	7.86319
Kank3	2.09802	0.045591	2.17405	3.12186	2.21688	2.76476	4.29436	4.50253	5.07448	4.79829
Bmp3	2.09649	0.00949238	0.796788	0.705179	0.517652	0.386544	2.85762	2.61553	2.81858	2.5004
Stmn2	2.09335	0.0377432	2.71306	3.2788	2.03687	2.88505	4.3948	4.86331	4.65667	5.37238
Fam110b	2.09234	0.0248111	2.0622	2.10258	1.95552	3.08427	3.97774	3.84101	4.62463	5.13056
Cxcl10	2.09182	0.0133356	4.70766	5.3929	5.72241	5.43556	6.84594	7.17629	7.78164	7.82192
Rab40b	2.09162	0.0113816	0.907854	0.488588	0.261007	0.465549	2.74535	2.63316	2.61298	2.498
B3gnt1	2.08777	0.0177807	4.05885	3.58657	3.11315	3.77968	6.11975	5.77026	5.55502	5.44431
Ntrk2	2.08701	0.0227218	2.59117	2.47344	2.29906	2.80236	4.42635	4.22368	4.88956	4.97449
Best1	2.08562	0.038931	1.06216	1.63347	0.0914873	0.0879066	3.46481	2.90495	2.43155	2.41619
Srxn1	2.07738	0.0170852	4.66726	3.75086	4.43791	5.03941	6.45844	6.19407	6.66283	6.88963
Enpp5	2.0731	0.0232151	3.32863	3.03329	3.04236	3.50225	5.00671	5.08507	5.63923	5.46792
Cd109	2.07276	0.0365525	1.9054	1.60782	0.712001	1.09206	3.4322	3.77401	3.46081	2.94131
Stap2	2.07182	0.0493087	2.45811	2.49706	2.02358	1.71915	3.7699	4.30642	4.57502	4.33385
S100a5	2.06856	0.0398389	2.00983	3.13298	2.28966	2.30816	4.01592	4.51947	5.00473	4.47474
1810011O10Rik	2.06421	0.0454065	5.05847	4.87884	3.65246	3.94712	6.51366	6.5348	6.21975	6.52551
Spink2	2.06308	0.0458936	1.15835	2.24317	0	0	3.7689	3.45578	2.23036	2.1988
Fermt2	2.0591	0.0143252	4.81028	4.57846	4.12701	4.96596	6.63216	6.73004	6.51675	6.83918
Pam	2.05577	0.0394827	1.63192	2.13852	0.94991	1.88922	4.28642	3.69882	3.31938	3.52803
Flrt2	2.05546	0.0341714	0.914632	0.461923	0.777333	1.18419	2.26255	2.76271	3.23182	3.30283
Rbbp9	2.05539	0.00862588	3.38792	3.2065	2.96107	2.94947	5.25512	5.25461	5.07991	5.13689
D4Bwg0951e	2.05511	0.00861561	1.61903	1.73671	1.56215	0.963825	3.7397	3.66191	3.77622	2.92433
Vangl1	2.05478	0.0222391	1.00963	0.776373	0.667364	1.22725	3.17799	2.71603	3.16039	2.84534
Maged1	2.05006	0.0233708	6.15525	5.39314	4.91735	5.59785	7.88834	7.67233	7.38452	7.31862
2810433D01Rik	2.04816	0.0143252	0.840213	0.371686	0	0.205767	3.06641	2.61833	2.03725	1.8883
Thbd	2.04774	0.0452836	2.51907	2.15888	3.05362	3.96625	3.82902	4.08943	5.76101	6.20932
Slc16a9	2.04723	0.0128643	0.608578	0.547737	0.729229	0.707349	2.65823	2.27192	3.00987	2.84177
Gm12963	2.04716	0.0226684	1.05166	0.334093	0	0	2.94632	2.73448	2.29857	1.59503
Apold1	2.04411	0.0104628	2.95889	3.06392	3.34001	3.72747	4.88926	4.93706	5.40673	6.03368
Ttc8	2.04394	0.034907	2.20606	2.07845	0.540253	1.85423	4.25841	4.18428	3.15181	3.26027
Fzd1	2.0406	0.034943	1.3058	1.18707	1.01634	1.67531	3.0442	3.1598	3.77493	3.36798
Slc2a10	2.03689	0.0255685	1.86231	1.12368	1.62843	2.1858	3.33465	3.49339	3.91379	4.20596
B4galt4	2.03639	0.0419341	2.45101	2.44487	2.10236	2.91829	4.31623	4.1579	4.96809	4.61987
Mstn	2.03618	0.0150629	0.848159	1.47982	0.259128	0.191051	2.62989	3.38333	2.67879	2.23089
Zdhhc1	2.03413	0.0176865	2.55738	2.57866	2.8832	3.1642	4.63657	4.26267	5.32024	5.10049
Sod3	2.03152	0.0465827	3.69267	3.72386	4.24293	4.45596	5.57985	5.01322	6.92828	6.72017
Fcrls	2.03142	0.0310122	1.15669	1.49021	0.459282	1.31972	3.78222	3.54054	2.3864	2.84241
Gulp1	2.03108	0.025826	2.2844	1.65709	2.65169	2.18734	3.83517	4.16808	4.5553	4.34628
Wnt5a	2.03085	0.0113816	0.820141	0.464505	0.199361	0.154272	2.55917	2.51398	2.31142	2.37712
Sema3d	2.03067	0.0483314	1.20735	0.380513	0.594747	0.759997	2.39017	2.96811	2.65649	3.05053
Col5a3	2.02882	0.0231404	2.61173	2.2366	2.6919	3.45572	4.35291	4.14522	5.27205	5.34107
Chn1	2.02849	0.0108371	2.06829	2.05326	1.54143	2.44389	3.82275	4.2744	3.61881	4.50486
Gm16790	2.02846	0.0282664	0.851917	1.04709	0.569012	0.503724	2.67057	2.6179	3.12131	2.6758
Tcta	2.02326	0.0273426	3.39309	3.72273	2.67177	2.62858	5.58485	5.15142	5.06607	4.70686
Dclk1	2.02306	0.0253955	1.87649	0.827882	0.876652	1.37702	3.62506	3.44202	2.78069	3.20249
Pdgfrb	2.02282	0.030988	2.70217	2.07236	3.7512	4.21872	4.05608	4.20433	6.04373	6.53159
2010001M06Rik	2.01984	0.0390734	0.457816	0.869698	0	0.745488	2.69127	2.61327	2.64762	2.2002
Acvrl1	2.01979	0.0445216	3.0243	3.20649	3.51641	3.98808	4.65219	4.63597	5.99684	6.52942
Rab31	2.0196	0.0170073	4.56449	4.11621	3.61156	4.158	6.51559	6.52792	5.64103	5.84411
Gm11730	2.01655	0.0193098	0.224326	0	0	0.472691	1.80009	2.36356	1.98778	2.61178
2610034B18Rik	2.01384	0.0231383	2.20139	2.26817	1.61705	2.67042	4.30963	4.14303	4.09254	4.26717
Nme5	2.01125	0.0227218	0.693527	0.135464	1.29545	1.0712	2.71989	2.66128	3.06281	2.79666
I830012O16Rik	2.01122	0.0364309	1.31007	1.7363	1.44079	0.766388	3.03062	3.29437	3.51011	3.46333
Rnd3	2.01064	0.0454363	5.50827	4.52329	4.17445	4.95978	7.08913	7.21209	6.46471	6.44241
Hbegf	2.008	0.014577	5.38326	4.90985	5.71473	5.56204	7.23188	7.1735	7.91146	7.28502
Scube2	2.00726	0.0277276	0.764565	0.739719	0.833015	0.290857	3.3262	2.68556	2.80909	1.83635
Steap2	2.00542	0.0457664	1.4614	0.310604	0.856191	0.794718	2.86788	2.63931	3.50228	2.43511
2510009E07Rik	2.00539	0.0216649	1.04175	1.19974	2.16653	2.2004	3.26634	3.5863	3.91099	3.86637
B3gnt9-ps	2.00427	0.0186333	2.94322	3.47712	2.25484	2.3517	5.04097	5.03517	4.57797	4.38982
Ntm	2.00396	0.0139134	1.22074	1.36928	0.645428	0.403501	3.17158	3.05013	2.78669	2.6464
Pde1a	2.00321	0.0332801	2.70476	2.14737	3.01748	3.54068	4.15973	4.69946	4.84281	5.72112
Pcdh18	2.0007	0.04521	2.52615	1.49181	1.64876	2.14736	4.16215	4.34628	3.41081	3.89763
Ncaph	-2.00071	0.0378855	4.17942	3.44562	4.05436	3.47288	1.81207	2.15297	1.66408	1.52031
Gimap1	-2.00463	0.00964006	6.69169	6.61158	6.64308	6.3866	4.4561	4.63059	4.67466	4.5531
Crisp3	-2.00898	0.0297924	1.79068	2.41792	2.35634	1.66437	0.193369	0	0	0
Tfip11	-2.0099	0.0415531	4.3948	3.2404	5.44297	5.30154	1.96995	2.002	3.07306	3.29509
Tnfrsf26	-2.01183	0.0225941	4.06778	3.98469	4.08374	3.75624	1.71535	2.05076	1.85488	2.22414
Slc14a1	-2.01231	0.0305949	3.77026	3.3216	3.38494	3.36208	1.64704	1.90431	0.891082	1.34721
Fanca	-2.01594	0.0223291	2.66735	2.4625	2.13013	1.69972	0.329961	0.274172	0.0965226	0.195287
Ccna2	-2.02132	0.0294153	3.63541	4.86633	4.10911	3.72805	2.26762	2.56981	1.88089	1.53531
Cnn2	-2.02356	0.0258976	8.2087	8.46191	8.27533	8.3095	6.1096	5.92794	6.3803	6.74337
Fam78a	-2.02371	0.0128643	2.4943	2.15293	2.47978	2.55029	0.173195	0.310851	0.646359	0.45203
Cd209a	-2.02415	0.0400773	5.80549	6.63694	5.74238	7.08781	4.56748	4.3983	3.29529	4.91495
BC035044	-2.02493	0.0145204	3.66501	3.90144	2.97566	3.15897	1.75343	1.55958	1.24672	1.04162
Apitd1	-2.02607	0.0366061	3.92903	4.39951	2.71724	2.46036	1.70304	1.75772	0.979372	0.961712
Tox	-2.03647	0.00940762	3.37135	2.9776	3.99518	3.64908	1.47297	1.04884	1.76497	1.56054
Gm13919	-2.03815	0.0425773	2.32344	2.57637	1.69545	2.65934	0.663419	0	0.24158	0.196987
Pde3b	-2.04266	0.0128589	2.80983	2.97589	3.07228	2.63713	0.887778	1.18012	0.746476	0.510135
Rbm38	-2.04329	0.0258288	5.03606	5.49021	5.73122	5.18592	3.17345	2.85735	3.75793	3.48153
Zfp53	-2.05141	0.0353708	4.79128	4.00552	4.5013	4.11918	2.49586	2.6356	1.97147	2.10871
Map4k2	-2.05268	0.0122063	4.08073	3.9918	4.87456	4.99497	1.84392	2.01729	3.10197	2.76815
2810442I21Rik	-2.05923	0.0262887	2.25803	2.80552	2.7647	2.50777	0.676434	0.550462	0.239649	0.63253
Matk	-2.05952	0.00723031	3.96854	3.78693	3.89659	4.21199	2.05298	1.73064	1.73943	2.10293
H2afx	-2.06036	0.0470055	6.63889	7.38211	6.7333	6.44443	4.85948	4.42305	4.88902	4.78574
Sorl1	-2.06143	0.0466735	4.6186	3.68059	4.72685	4.3794	1.81712	1.37828	3.14707	2.81726
Rinl	-2.06426	0.0341169	3.67587	2.75984	3.87208	3.6505	1.04332	1.32039	1.70026	1.63728
Card6	-2.06546	0.0275676	2.86607	1.95725	3.26638	3.22576	0.51493	0.513075	0.916296	1.1093
Fgr	-2.06988	0.0178337	3.10628	3.60418	4.26841	4.27216	1.46835	1.26692	1.97453	2.26171
Kynu	-2.07059	0.0131119	2.2961	2.57338	2.50408	2.66884	0.584442	0.436929	0.272306	0.466379
Sp100	-2.07831	0.035496	7.86074	7.30742	7.86638	7.74273	5.10115	5.29061	5.85608	6.21619
D2Ertd750e	-2.08272	0.0143252	3.86908	4.84906	3.68393	3.71467	1.90962	2.45676	1.89675	1.52276
Ighv5-2	-2.08306	0.023255	3.27697	2.57807	2.18566	1.70252	1.41098	0	0	0
Arrb2	-2.08388	0.016897	5.17717	5.62014	5.69234	5.67628	3.43824	3.59352	3.20469	3.59398
Cblb	-2.08677	0.0306759	4.31529	3.47941	5.16831	4.54446	1.92101	1.80457	2.59612	2.83869
Aurka	-2.08781	0.0129082	3.97489	4.47829	3.60928	3.36354	1.68278	2.18187	1.68064	1.52946
St8sia1	-2.09425	0.0128589	2.64498	2.21141	2.30238	2.54732	0.582549	0.220747	0.410523	0.115249
Gtf2i	-2.095	0.0226684	6.0881	6.0304	6.21569	6.12741	3.61911	3.65544	4.39934	4.40771
Ucp2	-2.09505	0.045591	8.32198	8.42616	8.10913	8.53714	6.01591	5.62562	6.72819	6.64449
Nrm	-2.10103	0.030988	5.79506	6.48237	5.3807	5.17647	3.87523	3.71705	3.32801	3.5102
Gm13842	-2.10172	0.00861561	2.45782	2.48647	2.12862	2.15429	0.556086	0.264213	0	0
Gm20506	-2.10262	0.034955	2.50497	2.25971	2.57498	1.39418	0.169999	0.153363	0	0
Grap	-2.11415	0.0255658	6.34607	6.58674	6.70191	6.72124	3.7728	4.22161	4.90363	5.00131
Trim13	-2.11548	0.0128391	4.86706	5.28698	4.92557	4.83086	2.86745	2.81956	2.8804	2.88113
Gm12233	-2.12319	0.0279615	2.22598	3.27495	2.89098	2.26928	0.709445	0.884086	0.37783	0.197095
Dbr1	-2.12634	0.0317793	5.42375	5.18893	5.58157	5.02469	3.2026	3.52255	2.81485	3.17359
Cdca7	-2.12738	0.0396048	4.58162	4.23993	3.9941	3.07585	2.2619	1.82164	1.51483	1.78361
Lair1	-2.1309	0.0112214	4.44628	4.89275	4.87171	5.36093	2.62515	2.64174	2.71743	3.06376
Kif21b	-2.13635	0.0362856	2.36896	1.85063	2.95248	2.79411	0.294565	0.43836	0.331607	0.356245
Gm129	-2.13672	0.0151788	4.42588	4.77907	4.35413	3.69265	2.58577	2.73583	2.2265	1.15678
Slc16a6	-2.13717	0.0148758	4.41695	4.76358	4.34174	4.52581	2.1951	2.28825	2.28108	2.73495
Mthfd1l	-2.13889	0.0137307	3.68302	3.15807	3.40449	3.55714	1.40871	1.40509	1.08919	1.34416
Tk1	-2.14173	0.037371	4.46274	5.11641	4.15987	3.62792	2.41672	2.40598	1.78157	2.19573
Nlrc5	-2.14605	0.018326	3.44611	3.36495	3.78716	3.41762	1.33686	1.50603	1.15357	1.43517
Aim2	-2.14663	0.0332995	3.63512	3.78622	3.99245	3.89447	1.24483	1.88795	1.27629	2.31267
Gpr65	-2.14764	0.0145143	4.47805	5.14903	5.10207	5.05001	2.14302	2.90402	2.82344	3.31812
Fgd2	-2.14871	0.0363153	4.71849	4.20656	4.60225	4.68633	2.03334	1.73948	2.64501	3.20098
Ero1lb	-2.15085	0.0163666	4.74545	4.81469	4.95703	4.69506	2.85414	2.86058	2.37699	2.51715
Zcchc11	-2.15294	0.0423327	5.10921	4.55265	5.3349	4.67206	3.25034	3.09404	2.66501	2.04769
Fam102a	-2.15625	0.0429502	3.62474	3.47531	4.85301	4.87675	1.55903	1.42328	3.32078	1.90174
Sap25	-2.15789	0.0160967	4.0582	3.70803	4.05546	3.18814	2.1306	1.26771	2.19734	0.782601
Dck	-2.16295	0.0160818	4.97544	4.64651	4.69877	4.30496	2.57447	2.62687	2.26463	2.5079
A430084P05Rik	-2.16381	0.0382332	3.75557	4.68799	4.01097	4.55033	1.93109	1.6931	2.15466	2.57079
Gimap5	-2.16401	0.0314006	6.80426	7.53245	7.03261	6.93601	4.7527	4.68351	4.96468	5.24841
Ccr5	-2.16863	0.0475509	3.24317	2.98215	4.67352	4.60955	1.30814	1.61331	1.96868	1.94373
Stmn1	-2.17456	0.0134873	8.19064	8.71855	7.62495	7.33765	6.09263	6.24132	5.35982	5.4798
Entpd6	-2.18065	0.0322409	4.19803	3.81194	4.21141	4.55635	1.5288	1.88996	2.60557	2.03081
Bcl11b	-2.18822	0.00393213	2.31975	2.41362	2.42732	2.37212	0.167665	0.221756	0.187077	0.203447
Cybb	-2.18953	0.0405192	5.46119	4.78626	5.94073	5.67164	3.19247	3.31442	3.04204	3.55278
5430427O19Rik	-2.19154	0.0212982	2.99918	2.67111	2.88715	2.81786	0.499033	0.912894	0.358556	0.838661
Sbk1	-2.19533	0.0351674	2.31598	2.4011	2.83053	3.25085	0.757584	0.305254	0.559136	0.395153
Fbxo5	-2.20286	0.012822	3.67099	3.47955	3.02503	2.86802	1.13574	1.52859	0.807678	0.76012
B230307C23Rik	-2.2113	0.0363153	6.28173	6.9822	6.56611	6.84331	4.36902	5.16134	4.47889	3.8189
Fam129c	-2.21204	0.0478109	3.72807	3.27014	3.66265	2.23226	0.841216	1.42122	1.03682	0.745685
Cbll1	-2.21487	0.0243617	4.50035	3.92363	4.55552	4.32234	1.83894	2.23323	2.12924	2.24096
Mapkapk3	-2.21594	0.00784597	5.35792	5.08013	5.69609	5.53076	2.97644	3.02293	3.46462	3.33715
Rrm2	-2.22102	0.00860967	6.34301	6.46171	5.70859	5.08121	3.91092	4.29922	3.52752	2.97277
Tnfsf11	-2.22176	0.0454065	2.61785	4.1367	3.80571	3.79133	1.20285	2.10062	1.23639	0.924697
Arhgef1	-2.2234	0.0226684	6.93488	6.28044	8.0841	7.86409	4.14141	4.40717	5.86997	5.85136
Got1	-2.23146	0.0208121	6.90488	7.48591	7.30422	7.34304	5.23879	5.07142	4.78559	5.01641
5031414D18Rik	-2.23458	0.0151663	3.05529	2.56003	2.85367	2.42404	0.539541	0.478153	0.393111	0.543897
Coro2a	-2.23554	0.00695146	2.5766	2.73909	3.30814	3.24083	0.404613	0.441269	0.965	1.11163
Zfp472	-2.24202	0.0123651	3.87226	3.30266	3.80028	3.47763	1.55431	1.3575	1.27232	1.30062
Hmgb2	-2.2472	0.00864607	7.19987	7.75456	7.0466	6.85236	5.18597	5.44085	4.68646	4.55131
Trav8d-1	-2.25576	0.0149191	1.8511	2.4472	2.19843	2.52633	0	0	0	0
Arl5c	-2.25891	0.0267264	6.15582	6.94382	6.31981	6.49441	4.50571	4.75176	3.60394	4.01681
Clnk	-2.26578	0.00695146	2.43809	2.38357	2.47743	2.62257	0.246924	0.209516	0.14978	0.252341
Srgn	-2.26766	0.0325423	9.98135	11.1062	10.2185	10.2798	7.88549	8.0686	8.12995	8.43116
Sp140	-2.27046	0.0375215	5.13441	4.67481	5.25101	5.14437	2.5245	3.27033	2.67735	2.65056
SNORA53	-2.27231	0.0218378	4.97118	5.00281	3.04472	3.97811	2.83358	2.60024	1.24716	1.2266
Tacc3	-2.27275	0.0218419	5.31163	4.89545	5.08546	4.64624	3.09698	3.022	2.24976	2.47904
Ccr4	-2.28652	0.0499862	2.57214	3.46262	2.12704	2.41203	0.573403	0.172907	0.422333	0.259087
Plcb2	-2.29367	0.0351284	2.63927	2.08003	3.1062	3.37186	0.325831	0.57328	0.329961	0.793615
Mcm3	-2.29805	0.0454433	5.52082	4.62239	5.53455	5.42979	2.25179	2.63313	3.40592	3.62451
Trav9d-1	-2.30027	0.0452451	3.1067	2.44458	2.39833	1.50893	0	0.257452	0	0
Sesn3	-2.3011	0.0335123	3.01654	3.88678	4.13926	3.88621	1.40528	1.37815	1.24325	1.69772
Isy1	-2.30229	0.0150629	6.64978	6.83474	7.0641	6.99211	4.46531	4.79569	4.30895	4.76159
Supt4h1	-2.30235	0.0382384	8.62791	9.80148	8.79365	8.75243	7.04753	6.76605	6.49624	6.45624
Ralgps2	-2.30327	0.0171558	4.62303	4.01912	4.14034	3.6087	1.89759	1.90029	1.71085	1.66937
D930015E06Rik	-2.307	0.0170073	5.24259	5.03671	5.69096	5.47646	3.0349	3.13446	2.97107	3.0783
Pou2f2	-2.30833	0.0086429	2.70649	2.36788	2.72427	2.24148	0.256206	0.0665629	0.329667	0.154349
Trav10d	-2.31097	0.0176044	1.92237	3.063	2.15624	2.41487	0	0.312619	0	0
Rhog	-2.31167	0.0316463	7.66984	8.2152	7.81267	7.79111	5.50183	5.12713	5.759	5.85417
Gpsm3	-2.31191	0.0353372	4.31134	5.30891	5.27314	5.01502	2.12665	2.40433	2.70333	3.42648
Cenpm	-2.31269	0.036163	3.78481	4.97549	3.15589	3.05078	2.1158	1.96095	0.664754	0.974711
Ap1g2	-2.31574	0.0242056	4.87156	4.19489	4.82397	4.99912	1.89989	2.06648	2.79312	2.86707
RP23-164N15.3.1	-2.32477	0.0322707	5.57843	4.91967	6.07989	5.81873	2.7569	3.23451	3.37032	3.7359
Dock8	-2.32647	0.0161855	3.25882	2.60954	3.36117	3.56744	0.752153	0.685705	1.16245	0.890763
Ly86	-2.33115	0.0305282	6.72526	7.78951	6.67878	7.00421	4.71675	4.7299	4.34763	5.07889
Cdk1	-2.33708	0.0209146	5.57501	6.4786	4.8167	4.35334	2.97193	3.75674	2.6324	2.51428
Rel	-2.34257	0.0416889	6.08759	5.40523	6.30433	6.31538	2.9369	3.65444	3.75468	4.39623
Cdc20	-2.34298	0.0130879	5.10287	5.27851	4.49135	4.74028	2.802	2.55646	2.20932	2.67331
Armc7	-2.34673	0.0149536	4.6514	4.087	4.87984	4.9594	1.86993	2.01027	2.72932	2.58119
H2-T10	-2.34846	0.030101	4.57543	4.3234	4.37794	3.47524	1.71712	1.84143	1.95538	1.84424
Tnfaip3	-2.35295	0.0351452	7.54112	6.56682	8.40713	8.17607	4.59339	4.90956	5.73838	6.03803
Pde7a	-2.35786	0.0208144	3.86043	3.91126	3.5	3.2094	1.90701	1.1088	0.902707	1.13114
Trav13-3	-2.35854	0.0222391	2.42808	3.13031	2.12018	1.96228	0	0.206672	0	0
Spc24	-2.36551	0.0311454	4.41668	5.5715	3.49214	3.59973	2.35428	2.44256	1.54373	1.27744
Ccnb1	-2.37671	0.0115231	4.36678	4.86546	3.77877	4.075	2.09602	2.70565	1.04759	1.72988
Gm11346	-2.37938	0.0385132	3.82619	2.7384	3.06682	3.24265	0.696949	0.625123	0.487237	1.54722
Cd84	-2.38106	0.0253955	5.10507	4.591	4.8975	4.9506	2.86948	2.6651	2.57126	1.91408
Gm16094	-2.38711	0.0102456	2.88311	2.95423	3.0029	2.81947	0.315878	0.512844	0.541689	0.740871
B3gnt7	-2.38804	0.0177845	2.82386	2.23721	3.10867	2.9473	0.270938	0.0230538	1.13719	0.133693
Gimap4	-2.39475	0.028301	7.34577	7.57602	7.97197	7.40462	4.48436	5.25618	5.29039	5.68845
5430421N21Rik	-2.39544	0.0328292	3.53493	4.27955	3.55212	3.62867	1.65787	1.27543	1.58253	0.897679
Gata3	-2.3968	0.00780057	4.33473	3.7927	5.07834	4.41578	2.09968	1.30534	2.75393	1.8754
Trbv30	-2.39774	0.0104628	2.54889	2.23244	2.71088	3.15479	0	0	0.53207	0.523949
Fen1	-2.39815	0.0112214	5.40499	5.32524	5.47674	5.2318	2.9612	3.27811	2.95998	2.64689
Me2	-2.40104	0.0123709	6.413	6.60619	6.70672	6.60595	4.14953	4.42672	3.93305	4.2184
Gimap6	-2.40226	0.0257527	9.66119	9.76187	9.59914	9.37015	6.72309	7.1628	7.34667	7.55073
Pag1	-2.40997	0.0405192	3.68366	2.55763	4.10525	4.02109	1.35727	1.02788	1.19072	1.15187
Plcl2	-2.41594	0.0319875	3.15298	3.12878	4.19928	3.74988	1.16898	1.18938	1.11461	1.09419
Spn	-2.41736	0.0114907	2.72806	3.23712	2.50626	2.71995	0.410858	0.559362	0.389239	0.162477
Uhrf1	-2.41918	0.0418261	4.40537	3.45593	4.01772	3.27059	1.31285	1.80183	1.18602	1.1722
Samsn1	-2.42581	0.0308765	6.18549	6.67925	6.8287	6.96021	4.11685	4.72167	3.6801	4.4318
A630023P12Rik	-2.42783	0.0195869	3.04915	3.11282	2.76594	2.06558	0.34566	0.302931	0.50199	0.131571
Gm11707	-2.42805	0.0373323	3.49687	3.26062	2.49914	2.61748	0.442597	0.397229	0.59049	0.731596
Ubxn11	-2.4298	0.031475	4.62093	4.53093	4.66129	4.0733	2.46736	2.54738	1.43767	1.71482
Batf	-2.43178	0.0336014	5.55179	6.69644	5.82702	5.85041	3.36983	3.40765	3.62155	3.79951
Dgka	-2.43898	0.0271176	7.61327	6.72405	7.19754	6.91823	4.45356	4.70482	4.83872	4.70009
Irf5	-2.44368	0.0103161	5.74457	5.28174	6.5663	6.84024	3.09096	3.03024	4.30979	4.22713
Cd244	-2.44492	0.0113816	3.04571	3.51915	3.25329	3.00497	0.657313	0.790742	0.721766	0.873605
Dennd4a	-2.44517	0.0336014	5.15096	4.75983	6.03056	5.84736	2.72689	3.06867	2.93858	3.27388
Kdm2b	-2.4473	0.0238007	3.77558	4.01029	5.1532	4.93778	1.7743	1.79215	2.08881	2.4324
Xlr4c	-2.45324	0.0359284	3.28677	3.98088	3.35596	3.19915	1.49473	1.83546	0.188757	0.490831
Gm2833	-2.45429	0.0305282	2.53109	2.10625	3.31476	2.89138	0.236259	0.347969	0.364269	0.0778049
Adrbk1	-2.45477	0.0163395	4.65014	5.01843	4.61269	4.53501	2.21753	2.07012	2.28757	2.42197
Crem	-2.46165	0.0186931	9.84671	10.6513	10.4399	10.4953	7.45086	7.67147	7.98577	8.47854
Cdca5	-2.46459	0.0205643	3.69772	3.53143	3.30155	2.89076	1.08423	1.63607	0.400581	0.442216
Tcrg-C	-2.46482	0.0218595	2.32275	2.83463	3.09839	2.69599	0.146389	0.132788	0.140076	0.673214
Il10ra	-2.46642	0.0328817	5.03118	3.96292	5.08044	4.72584	1.96078	1.91374	2.2403	2.81986
Nlrc3	-2.47023	0.0409893	2.57398	1.73374	3.03386	3.13408	0.116338	0.199893	0.0604332	0.218079
Flt3	-2.47721	0.0314006	4.16675	4.08145	4.4236	5.25387	2.08972	2.12259	1.69974	2.10475
Cybasc3	-2.48019	0.00695146	6.72395	6.63328	6.86792	6.93374	4.38514	4.15278	4.2397	4.46049
Rps6ka1	-2.48546	0.0206208	4.93819	3.96519	5.86148	5.76944	2.27701	2.10588	3.25958	2.95001
Hsh2d	-2.48664	0.0252599	2.67056	2.99145	3.19303	2.29141	0.370765	0.618962	0	0.210162
Rgs1	-2.48766	0.00931571	6.76368	6.95984	6.66925	6.47752	4.24439	4.61758	3.93297	4.1247
Mctp2	-2.49312	0.0401004	3.32486	2.09946	3.67671	3.73492	0.578194	0.494318	1.22756	0.563376
N4bp2l1	-2.49613	0.0143793	5.05481	4.79156	4.97956	4.36241	2.3932	2.07561	2.3951	2.3399
Cdca8	-2.50122	0.00964006	4.73251	4.79389	3.9994	3.7459	2.14984	2.03978	1.63025	1.44695
Aurkb	-2.50209	0.00940762	4.23543	4.10634	3.35123	3.24506	1.62758	1.43711	0.862785	1.00221
Il2ra	-2.50213	0.0286043	2.48009	2.81791	3.48487	3.72032	0.585489	0.599284	0.577614	0.732278
Gapt	-2.50813	0.0190261	3.00597	3.31303	3.29373	3.31319	1.03772	0.893451	0.43424	0.527987
9330175E14Rik	-2.51016	0.0178166	3.39774	3.98075	2.63064	2.72225	0.667508	1.03296	0.428071	0.562214
H2-Eb2	-2.51069	0.0172315	2.63379	2.70301	3.08035	3.10875	0.319036	0.509898	0.0288777	0.62534
Susd3	-2.51176	0.0145143	4.78876	4.83154	4.32879	4.24485	2.0861	1.96482	2.15784	1.93814
Padi2	-2.52022	0.0469137	3.74681	3.02634	4.55066	4.62897	1.31813	1.32601	2.09347	1.13429
Bcl11a	-2.53384	0.0115231	3.41707	3.20352	3.19271	2.8109	0.671066	0.428317	0.925133	0.46433
Ighv13-2	-2.53662	0.0160494	3.57856	3.3178	2.71961	2.06942	1.12087	0.418061	0	0
Ighv1-7	-2.54779	0.0412071	2.60824	2.87033	2.16067	3.3444	0.792494	0	0	0
Serpinb6b	-2.55461	0.0457664	4.56095	5.15925	5.61956	5.19671	2.38967	3.18211	1.99695	2.74931
Abcb9	-2.55991	0.0362897	4.29536	4.12245	4.52835	4.67081	1.08899	1.11098	2.48554	2.69182
Ggt1	-2.56195	0.0198382	3.59707	3.11437	3.87138	2.98562	1.07195	0.357721	1.89096	0
Crlf3	-2.56451	0.0177807	7.37171	6.95677	7.27824	6.87202	4.62557	4.97098	4.39666	4.22746
Ikbke	-2.56985	0.0235116	4.58262	3.20074	4.58225	4.37256	1.71803	1.33388	1.69559	1.71125
Igkv1-132	-2.57005	0.0322707	2.64659	3.32781	2.40513	1.90067	0	0	0	0
Cxcr4	-2.57321	0.0382507	4.98536	5.59703	4.81336	4.22524	3.17368	3.11059	1.38211	1.66176
Car2	-2.57346	0.00695146	5.20973	5.44763	6.20996	5.2356	2.48724	2.9122	3.62165	2.78797
Gmip	-2.57406	0.0170852	5.44301	4.65481	5.53026	5.28202	2.61765	2.41006	2.55084	3.0353
Ccnb2	-2.57561	0.0226684	5.09722	6.27609	5.01584	4.26884	2.90929	3.06103	2.38154	2.0037
H2-Q7	-2.57651	0.0149378	8.50177	8.57545	8.82919	8.42981	5.96954	6.12177	5.76207	6.1768
Foxp1	-2.58328	0.021795	7.00882	6.48013	7.06413	6.52596	3.90176	3.85187	4.45379	4.53851
Zkscan14	-2.58528	0.00884733	4.7169	4.96724	4.5007	4.34459	1.92762	2.28577	2.00842	1.9665
Neurl3	-2.58644	0.0174255	6.29734	5.88813	6.37039	6.08732	3.21714	3.19429	3.95801	3.92801
Ppp6r1	-2.58663	0.0201607	3.04155	3.53426	3.96673	3.8826	1.01683	0.890052	0.86974	1.30201
Mbnl3	-2.58753	0.0252599	3.15707	4.19111	3.28932	3.28554	0.757989	0.857678	1.08697	0.870306
Gm14031	-2.58767	0.0243299	2.93752	3.06389	1.85799	2.74335	0.0801177	0.146367	0	0.0255787
Lta	-2.59027	0.0110136	3.20196	3.17126	2.43893	3.06523	0.323636	0.848472	0	0.34418
Inadl	-2.59404	0.0225019	4.31355	3.99474	4.90052	4.30962	1.31238	1.90131	2.60618	1.32238
Ets1	-2.59572	0.0372897	8.02375	7.339	8.70172	8.38511	4.51657	5.07982	6.07925	6.39108
Tuba4a	-2.59785	0.0134957	7.63862	7.98136	7.48763	7.56844	5.28354	4.9835	5.14616	4.87145
D16Ertd472e	-2.60255	0.0170272	7.19042	7.83159	6.7312	6.88796	4.53804	4.73888	4.5731	4.38095
Gmnn	-2.60445	0.0349211	5.01894	5.88423	4.94335	4.70052	2.57558	2.66544	1.98039	2.90784
Myo1f	-2.61207	0.0357213	3.93072	2.97528	5.19168	5.53389	0.829921	1.26443	2.14162	2.94733
Arhgap25	-2.61451	0.0287614	5.55276	4.12136	5.45109	5.13443	2.19056	2.09151	2.82086	2.69869
Ctse	-2.61561	0.00695146	3.34663	3.23033	3.5843	2.84711	0.875575	0.488435	0.891632	0.290299
Slc35f2	-2.61586	0.00821852	3.22408	3.18419	2.91097	2.93616	0.449396	0.50927	0.289253	0.544031
Il23r	-2.61656	0.035727	2.97927	3.96422	2.24042	3.67826	0.148199	1.15777	0.56328	0.526691
Ipcef1	-2.61719	0.0128589	3.47599	2.72858	3.10399	3.02417	0.688268	0.536387	0.472095	0.167235
Top2a	-2.61763	0.0353199	4.98448	4.27453	4.42262	4.27836	1.85499	2.53245	1.36667	1.73538
Fam105a	-2.61853	0.0140144	5.96453	6.63118	6.64728	6.21821	3.76973	3.94998	3.66468	3.60267
Rab19	-2.62372	0.0211548	3.6644	3.52172	3.62747	3.65521	1.15424	1.26131	1.19382	0.36454
Zfp296	-2.62981	0.0195728	4.55357	5.16005	4.71371	4.40458	1.87925	1.98049	2.16272	2.2902
Igkv9-129	-2.6388	0.0135268	2.84988	2.87327	2.18566	2.64639	0	0	0	0
Trav2	-2.63927	0.0190344	2.21137	2.60415	3.23306	2.5085	0	0	0	0
Ighv2-5	-2.64365	0.0372897	3.11133	1.72971	2.5493	3.18424	0	0	0	0
A530088E08Rik	-2.64549	0.0358835	2.62199	2.29088	3.46761	3.44238	0.11677	0.504692	0.440729	0.178706
Fam107b	-2.6469	0.0218595	8.90035	8.34093	8.70198	8.40582	5.57996	6.06279	6.33203	5.78669
Pkib	-2.64916	0.014075	4.92161	5.281	5.20059	5.38585	2.15785	2.57371	2.25313	3.20773
A530032D15Rik	-2.65135	0.0170515	3.22589	3.77962	3.23636	3.49099	0.884929	0.874826	0.947564	0.420144
Slamf1	-2.65801	0.0103625	3.18634	3.43026	3.06714	2.89713	0.893319	0.677882	0.250346	0.1273
Inpp4b	-2.65827	0.0442071	5.59211	4.88914	5.75516	5.61657	1.97295	2.47666	2.98047	3.7898
Wdfy4	-2.65944	0.0454924	3.24995	1.83664	4.13312	4.67132	0.326545	0.310071	0.921744	1.6949
Stxbp2	-2.66244	0.0181276	6.27893	5.92547	6.05581	5.94667	3.14695	3.2159	3.9423	3.25194
2610019F03Rik	-2.66677	0.0183172	4.93919	4.60116	4.89828	4.68049	1.72339	1.83167	2.49459	2.40241
Snai3	-2.66729	0.00941581	2.77445	2.80844	3.13791	2.63789	0	0.293793	0.238082	0.157662
Il16	-2.66845	0.0226379	5.41181	4.7663	5.4061	5.12121	2.06283	2.3879	2.73184	2.84905
Sp110	-2.6702	0.0148324	6.48526	6.33753	6.43918	6.23848	3.73741	3.72989	3.34369	4.00865
Map3k1	-2.67261	0.0086429	5.33111	4.99506	6.02163	5.63457	2.38855	2.44711	3.39085	3.06541
Cyth1	-2.67479	0.0178937	7.01227	6.14952	7.406	7.32296	3.76103	3.8723	4.72978	4.82848
Arap2	-2.67549	0.0100287	4.06767	4.3005	4.06327	3.83592	1.26954	1.49072	1.29239	1.51274
Evi2b	-2.67622	0.0152271	4.73118	4.88178	4.48792	4.28488	2.33959	2.27912	1.27676	1.78542
BC094916	-2.67755	0.00861561	3.17077	2.89306	2.77198	2.73899	0.291613	0.365631	0	0.207362
Lcp2	-2.68981	0.0204383	5.58407	5.39064	5.78646	5.46991	2.63296	3.00411	2.58898	3.24579
Dtx1	-2.69927	0.0343639	2.48859	2.81237	3.53233	3.62128	0.604026	0.290063	0.522969	0.240414
Treml2	-2.70582	0.0154319	3.35575	2.39697	2.88842	2.85762	0.278351	0.184405	0	0.212715
Birc5	-2.70732	0.0216222	5.79498	7.10664	5.16823	4.8515	3.35641	3.73508	2.44459	2.55599
Eomes	-2.71192	0.0482711	1.89986	2.56343	3.59722	3.35725	0.160786	0.19736	0.131706	0.0802179
Csk	-2.71281	0.0138464	4.63319	4.62955	4.65244	4.48017	1.73295	1.59663	2.00938	2.20516
Mcm2	-2.71327	0.0176589	4.97179	4.20978	4.94068	4.87573	1.65743	1.81857	2.26404	2.40484
Sema4a	-2.72044	0.0195728	5.63875	4.97163	6.28609	5.99045	2.24312	2.4179	3.79027	3.55388
Camk4	-2.72301	0.0129504	3.72632	4.01864	3.95703	4.02238	0.963939	1.74432	1.10994	1.01413
Zc3hav1	-2.7259	0.0163666	6.80407	6.26782	7.18968	6.68148	3.71258	3.74068	4.17305	4.41315
Igkv4-90	-2.73709	0.0178166	3.20465	2.94654	2.55943	2.23772	0	0	0	0
Slc38a1	-2.73759	0.0204383	4.09211	3.8692	4.66903	4.64592	1.4069	1.52851	2.15183	1.23865
Bcl2a1d	-2.73932	0.0228179	6.34055	7.85879	7.13193	7.70751	4.32963	4.90013	4.29561	4.55614
Def6	-2.74253	0.0147138	5.2351	4.59433	5.72421	5.25001	2.0756	2.32309	2.99193	2.44291
H2-DMa	-2.74475	0.0290682	7.90642	8.83334	7.7482	8.03952	5.96968	5.49096	4.84117	5.24667
4833407H14Rik	-2.74486	0.019039	3.54668	3.75473	3.8474	3.6638	1.08336	1.15305	0.436718	1.16004
Ube2c	-2.75762	0.0308901	5.48707	6.9238	4.72324	4.68923	3.60696	3.85547	1.91811	1.41232
Aim1	-2.75914	0.0304325	5.03689	4.33475	5.73254	5.70247	2.1796	2.45099	2.4551	2.68438
Igkv9-123	-2.76544	0.00962233	3.9197	3.83101	2.75932	2.70067	1.38862	0.760299	0	0
Dapp1	-2.77792	0.012386	5.79696	5.83253	5.70575	5.86899	3.08256	3.4279	2.56953	3.01256
Tmc8	-2.77806	0.0155171	3.14458	2.83848	3.84294	3.55048	0.344246	0.535778	0.592647	0.791569
Cd48	-2.77807	0.023749	7.16904	8.04145	7.03135	7.07379	4.79176	4.60594	4.07362	4.73204
Cyth4	-2.77886	0.0214113	5.90032	4.95125	6.57398	6.71365	2.59569	2.71086	3.51788	4.19935
Xlr4a	-2.79262	0.0224365	3.90713	4.73328	3.97823	3.85674	1.30706	1.24396	1.20031	1.55357
Orai2	-2.80133	0.00973214	4.74006	4.50048	5.41177	5.18716	1.85369	2.05752	2.46423	2.25872
H2-Eb1	-2.80199	0.018326	10.8093	11.6038	10.999	11.4851	8.65693	8.50336	7.9263	8.60267
Fmnl1	-2.80275	0.0182794	3.12639	3.94091	4.67426	4.63626	0.980193	1.00343	1.61858	1.56462
Mcm5	-2.8041	0.012654	5.75887	5.37898	5.35742	5.02004	3.03257	2.98117	2.26936	2.01581
Ighv5-12	-2.80471	0.00962233	3.70098	2.95962	2.70514	3.47848	1.16632	0	0	0.459075
Faah	-2.80856	0.0268408	4.15179	2.9665	4.67262	4.07717	1.04762	0.997566	1.74454	0.84414
Klrg1	-2.82122	0.0118278	3.0595	3.37179	3.82288	3.04804	0.274668	0.474677	0.659813	0.608179
Glipr1	-2.82229	0.0128589	5.65315	6.80094	6.02005	6.11858	3.19584	3.61543	3.33766	3.15464
Traf1	-2.82254	0.0254714	6.00714	5.82503	6.40699	6.69651	3.09758	3.63215	2.8745	4.0413
Cdca3	-2.82353	0.0198087	4.71871	5.48863	4.30453	3.66635	2.23948	2.37406	0.96988	1.3007
Asf1b	-2.83181	0.0086429	5.16001	5.45452	4.61318	4.1551	2.41151	2.43134	1.66236	1.55037
Klrb1c	-2.83223	0.0253955	3.44331	3.24658	2.22335	3.54923	0.397162	0.147063	0.222746	0.366585
Blnk	-2.83282	0.0249678	6.49972	6.17761	6.23496	6.03935	3.31354	3.28762	4.19702	2.8222
Smap2	-2.83789	0.0103625	4.80914	5.50179	5.49199	5.60766	2.21966	2.4534	2.85398	2.53199
Il1r2	-2.8387	0.045233	6.43632	7.63554	7.98508	8.55476	4.66767	4.9717	4.63957	4.97798
Igkv4-73	-2.84362	0.0170344	2.30483	3.12941	3.21104	3.15011	0	0.42091	0	0
Crtam	-2.84696	0.0133378	3.26002	3.17729	3.82523	3.13107	0.377183	0.722717	0.549086	0.356776
Trav3-4	-2.85018	0.0184944	2.82472	3.29253	2.4865	3.05449	0	0	0.257524	0
Gimap9	-2.85211	0.0306528	5.60484	5.84485	5.73421	4.94982	2.26158	2.63762	2.81603	3.01003
Dusp10	-2.85263	0.00695146	7.29944	7.15241	6.72844	6.52685	4.33087	4.23945	3.89448	3.83182
Madd	-2.86293	0.0355468	4.22192	3.31799	5.20391	5.27451	1.37879	1.42742	1.70141	2.059
Trav6n-6	-2.86445	0.038183	3.50355	3.5025	2.26085	2.19092	0	0	0	0
Trbv23	-2.86574	0.0212982	2.29878	2.6386	3.08235	3.44322	0	0	0	0
Tmem71	-2.86644	0.0299596	5.02535	4.38655	5.12749	4.80828	1.52541	2.09267	1.81714	2.4467
Alkbh4	-2.86741	0.0143252	5.27318	5.47721	5.24332	5.06675	2.91295	2.24182	2.27338	2.16268
Ppp1r16b	-2.86852	0.0147522	5.81651	5.61648	6.71138	6.36842	2.44588	2.86879	3.8092	3.91486
Dusp2	-2.87539	0.0243299	4.69663	5.65962	4.11244	3.44656	1.94038	1.99275	1.439	1.04158
Pld4	-2.88896	0.00875144	6.62039	6.33557	7.19282	7.40202	3.75519	3.28399	4.16196	4.79382
Il18r1	-2.88994	0.0227218	3.40799	3.6802	3.33832	3.76091	1.21624	0.394591	0.568611	0.448228
A430078G23Rik	-2.89969	0.0329343	3.11015	2.80347	3.8232	3.68071	0.603866	0.650998	0.429348	0.134553
Tnfrsf1b	-2.90128	0.0325423	6.44411	5.1026	7.69192	7.53134	2.74985	2.84713	4.47681	5.09109
Cotl1	-2.90664	0.0146863	7.65635	8.25326	7.6495	7.55595	5.10834	4.79994	4.85855	4.72166
Gm14085	-2.90687	0.0164106	3.68798	2.81554	2.7783	3.00111	0.16588	0.201818	0.125186	0.162567
5830411N06Rik	-2.91503	0.0362505	3.7449	2.93359	4.08576	4.8127	0.421169	1.08178	1.03525	1.37863
Bcl2a1b	-2.91564	0.0178337	7.56945	9.06373	8.22701	8.5122	5.27721	5.80704	4.97901	5.64657
Racgap1	-2.91674	0.0282664	4.79955	4.21538	4.63416	4.65344	1.8651	2.03694	0.951758	1.78179
Pik3r5	-2.9215	0.0109934	4.35246	4.51108	5.01005	5.08901	1.25381	1.59379	1.86059	2.5684
Amica1	-2.92329	0.0113816	3.75712	3.90852	3.75389	4.21632	1.08098	1.19071	0.423142	1.24788
Rhoh	-2.92454	0.0157663	5.12822	5.42925	4.77025	4.41394	2.6446	2.21021	1.44376	1.74491
Klrc2	-2.92461	0.0454369	2.47501	3.42452	4.27969	2.38324	0.191124	0.112697	0.354509	0.205673
Hvcn1	-2.92739	0.0161438	6.86539	6.34447	6.3544	6.32942	3.38118	3.33505	3.69741	3.77046
Bach2	-2.92973	0.0144187	3.63286	3.19828	3.77686	3.87432	0.546942	0.802527	0.50883	0.905094
Slfn1	-2.94778	0.0118271	3.62292	3.40614	3.81506	3.2742	0.746198	0.825475	0.478133	0.277387
Igkv4-69	-2.95526	0.0457664	3.67661	5.23872	3.70392	2.26913	1.17988	1.05927	0.828186	0
Igkv4-92	-2.96833	0.0244288	3.77889	3.71184	2.60512	2.54731	0	0.76985	0	0
Cd300c	-2.96942	0.0352626	3.69742	4.05242	4.08203	4.0953	0.749926	0.820308	0.374306	2.10494
Ighv1-61	-2.99077	0.0109817	3.76861	3.41265	3.17328	3.23338	1.17988	0.444973	0	0
Dok2	-2.99219	0.0257291	5.54932	5.83204	5.74925	5.74356	3.24734	2.85778	1.99157	2.8087
Cnr2	-2.99412	0.0244658	3.36313	2.68889	3.73605	3.45825	0.171462	0.534526	0.285283	0.278569
Shisa5	-3.00903	0.0316463	10.3632	10.644	10.3067	10.0695	7.10525	6.79845	7.67743	7.76624
Dok3	-3.00961	0.031442	5.45383	5.30294	5.03507	4.73278	2.07991	1.68508	2.05436	2.66682
Syk	-3.01151	0.0157882	4.91778	4.08475	5.53161	5.65848	1.54283	1.61019	2.20362	2.78992
Klre1	-3.01518	0.0154246	2.56359	3.55949	3.69197	3.11167	0.107573	0.147567	0.461845	0.149017
Prg3	-3.02152	0.0328817	5.12142	6.60508	3.52103	2.88441	1.56186	3.28927	0.296457	0.89825
AI467606	-3.02821	0.00718999	5.24063	5.3205	4.92345	5.11035	2.18358	2.09849	2.05663	2.14338
Pglyrp2	-3.03363	0.0115231	2.94855	3.48428	3.0174	3.24366	0.20547	0.0867772	0.222707	0.0444277
Gm11505	-3.03651	0.014577	3.69076	3.78421	3.49281	2.98056	1.19137	0.39129	0.219635	0
Trav6-1	-3.04275	0.0197895	3.58762	3.46106	2.83301	3.34418	0.546449	0	0.508404	0
Ptpn18	-3.04487	0.048413	5.79138	7.11935	6.05723	6.13336	3.02533	2.87383	3.98731	3.03535
A630001G21Rik	-3.04575	0.0135332	4.73088	5.03257	4.72334	4.35256	1.8774	2.1423	1.12596	1.5107
Stap1	-3.0466	0.0143252	5.03336	4.81146	5.30008	5.43057	2.09215	2.26783	1.92046	2.10865
Dbf4	-3.04711	0.0222391	4.57181	4.6843	4.99586	4.70779	1.92323	2.07885	1.21926	1.54999
Irf4	-3.05313	0.0152271	4.45118	3.78114	4.35465	4.14245	1.31842	1.33884	0.987443	0.872194
Nckap1l	-3.05423	0.0236469	5.71765	4.86245	5.788	5.86988	2.38105	2.61077	2.22686	2.80237
Klra17	-3.06028	0.0103625	3.2371	4.35888	4.48315	4.34473	0.439932	0.924111	1.3679	1.4508
Cxcr3	-3.06105	0.0171266	4.19252	4.75415	4.24264	3.69754	1.15814	1.27988	0.933829	1.27082
Igkv12-38	-3.07048	0.042254	3.34307	4.54441	3.45416	3.44322	0.905542	0.457907	1.1395	0
Tmem149	-3.07066	0.0343913	3.74809	4.57968	4.75012	4.09375	1.33952	1.57414	0.637222	1.33811
Prkcb	-3.07609	0.0128589	3.90896	3.92139	3.86828	3.56274	0.659388	0.627119	0.665696	1.00479
C920025E04Rik	-3.07842	0.00819816	3.84123	4.32779	4.39196	4.22593	0.872836	1.08564	1.15708	1.35768
Ighv3-8	-3.07975	0.034907	2.70467	3.65342	2.73604	3.7363	0.511439	0	0	0
Arhgdib	-3.09497	0.0167144	10.4532	11.3711	10.373	10.2347	7.69225	7.62017	7.31956	7.42018
A530040E14Rik	-3.09505	0.0212982	4.77081	4.68716	4.39806	4.68689	2.43244	1.60862	0.98415	1.13751
Lcn4	-3.09661	0.0333896	2.69701	4.18942	2.78259	2.71742	0	0	0	0
Tnfrsf4	-3.11421	0.0356775	5.76542	6.31453	6.21162	6.28445	3.6906	3.20893	2.31396	2.90567
Ezr	-3.11911	0.0409847	7.66208	6.51384	8.27029	8.31284	3.5966	3.51063	6.22376	4.95163
Rnase6	-3.11973	0.0170852	5.20173	5.15845	4.96347	5.14785	2.6052	2.2691	1.32259	1.79569
Trav9-4	-3.12178	0.0212715	2.80424	4.25249	2.74489	3.01778	0	0.332278	0	0
Atp8b4	-3.12205	0.0271864	3.95013	3.56494	4.40278	4.00505	0.721255	1.37633	0.79945	0.537669
Itgae	-3.1246	0.0161179	3.44492	3.22028	3.84745	4.41891	0.343412	0.714341	0.337982	1.03741
Hcls1	-3.12791	0.00962233	5.26114	5.03661	5.62623	5.88263	1.78695	2.17053	2.52532	2.81216
Cmah	-3.13191	0.0193622	4.64929	4.3148	4.69772	4.63234	1.1071	1.65865	1.0839	1.91686
2810417H13Rik	-3.13434	0.0112214	5.36849	6.37627	4.75569	4.44714	2.70034	3.00715	1.5056	1.19712
Rgs14	-3.13562	0.00940762	4.39259	4.05385	3.81498	3.88939	1.2232	0.669874	0.998585	0.716675
Vpreb1	-3.14281	0.0133356	5.70988	6.11279	3.18529	4.28033	2.30968	2.73974	0.585574	1.08208
Btk	-3.1508	0.0195728	4.92811	4.21047	4.47335	4.51273	1.49295	1.82969	0.951209	1.24761
Pik3ap1	-3.15218	0.0316463	5.64279	4.10494	5.97102	6.12144	1.44206	1.45693	2.9502	3.38227
Trav9-1	-3.15355	0.0462606	2.26761	3.79553	3.04822	3.87391	0.37109	0	0	0
Ncf4	-3.17095	0.0125706	6.49992	6.92378	6.59889	5.84398	3.80397	3.65655	3.06213	2.66012
Ncf1	-3.17903	0.0242294	5.42173	4.8921	6.33204	6.43559	2.51792	2.43663	2.63355	2.77726
Unc5cl	-3.1803	0.0113816	3.57945	3.65873	3.36516	3.15058	0.492114	0	0.439318	0.101296
Pdcd1	-3.18169	0.0133378	3.60369	3.88958	4.43122	4.58848	0.974366	0.443666	1.20101	1.16718
Cd226	-3.20151	0.0209052	4.18566	4.13493	4.32317	4.23334	1.23431	1.59582	0.692192	0.548747
Myb	-3.20289	0.0128589	3.67735	3.97627	3.88835	3.4498	0.681696	1.05869	0.169634	0.270212
E430024P14Rik	-3.2038	0.0244204	5.31552	4.06556	4.53654	4.16042	1.22309	1.37805	1.51054	1.15116
Trav15d-1-dv6d-1	-3.20517	0.00962233	3.00193	3.56702	3.34463	3.21855	0	0	0.311454	0
Gm3345	-3.21499	0.0225435	3.44376	4.49047	4.00958	3.71722	0.802062	0.469773	0.832879	0.696332
Inpp5d	-3.21885	0.0104628	5.65352	5.30979	6.63171	6.47462	2.31185	2.41111	3.05249	3.41878
C130026I21Rik	-3.23884	0.0201261	3.99466	3.79969	4.4229	4.62332	1.13357	1.12058	0.787635	0.843432
Cenpa	-3.24405	0.0167086	6.93845	7.84731	7.09716	6.86137	3.85747	4.07939	3.63645	4.19477
Bfsp2	-3.24881	0.0212982	3.96465	4.73373	2.83977	3.45816	0.781559	0.723962	0.205723	0.289838
Igkv3-1	-3.25029	0.0133378	3.85475	4.59284	4.09844	3.72689	0.470274	0.994842	0.773776	1.03286
Rab37	-3.25192	0.0167086	4.53921	4.57999	4.83927	4.38038	1.43507	1.08192	1.08965	1.72455
Klra4	-3.26159	0.0171214	2.80067	3.84104	2.91557	3.59597	0	0	0	0.106898
Akna	-3.26324	0.0429514	5.68105	3.87951	6.34038	5.98498	1.45579	1.79561	2.71123	2.87034
Lcp1	-3.27736	0.0245698	8.63164	7.73464	8.93964	8.94988	4.6711	5.20966	5.34906	5.91654
Il18rap	-3.28939	0.0395625	3.66048	3.34237	4.76599	4.35241	0.527681	1.21621	0.830571	0.389221
Fam49b	-3.29349	0.028301	5.21305	6.09766	5.60903	5.42767	2.96156	2.45278	2.00152	1.75758
Was	-3.29511	0.00962233	3.94663	4.561	4.4388	4.06586	0.723002	1.17361	0.83701	1.0982
Lat2	-3.29556	0.0115231	6.31397	6.37161	5.95571	5.71873	3.28152	3.23497	2.15742	2.50385
Fam189b	-3.31137	0.0328292	6.12993	6.41909	5.96207	6.05894	2.57791	2.13435	3.40123	3.21104
Trdv1	-3.31374	0.0246825	3.81341	3.8862	3.28009	2.58831	0	0	0.313068	0
Pkp3	-3.31567	0.00875144	5.61105	6.37336	5.49743	5.47478	2.24721	2.77376	2.46377	2.2092
Evl	-3.31736	0.00763106	4.18084	4.15772	4.76835	4.26706	0.954277	0.995294	1.18399	0.970971
Plcxd2	-3.32577	0.0175315	4.26376	3.42041	4.20825	3.90789	0.57439	0.842827	0.60576	0.474262
Trav13-2	-3.33005	0.0458936	2.78177	3.79608	4.43511	2.30724	0	0	0	0
Dennd1c	-3.33633	0.0148185	4.12745	3.41533	4.15514	3.86528	0.616577	0.518328	0.274144	0.808836
Runx3	-3.33731	0.0164106	3.23164	4.03584	4.61495	4.29118	0.6042	0.50103	0.895002	0.824149
Il27ra	-3.34315	0.0131323	6.0638	5.95595	5.79105	5.7502	2.30861	2.36188	2.71114	2.80678
Trav4-3	-3.34591	0.0112214	3.77963	3.72982	3.49387	3.48485	0.576532	0	0	0.528001
Nfkbid	-3.34641	0.0103625	7.62965	7.41353	8.07817	7.46258	4.16577	4.03786	4.44342	4.55125
Ptpn6	-3.35975	0.0131668	7.77976	7.0802	6.98958	6.8428	3.83068	3.96512	3.75724	3.7003
Kcnab2	-3.36094	0.0123651	3.85891	4.06158	4.62449	4.70042	0.868448	0.924792	0.823975	1.18439
Pacsin1	-3.36313	0.00763106	4.06675	3.82268	4.46446	4.33161	0.63496	0.720658	0.911005	0.966366
Kmo	-3.36548	0.0198927	4.02862	4.21129	4.34942	4.50509	1.1615	1.3292	0.473535	0.668259
Cdt1	-3.36791	0.00576736	5.10003	4.84549	5.61694	5.31848	1.74667	1.35482	2.21326	2.09453
Trav15-1-dv6-1	-3.3782	0.0112214	3.46186	3.46272	3.69272	2.89551	0	0	0	0
Sytl3	-3.37954	0.0178175	4.65137	4.65865	5.3495	5.09156	0.988089	1.1341	2.74814	1.36257
Igkv1-122	-3.38012	0.0287702	4.06836	4.28579	2.9937	2.64292	0.470274	0	0	0
Fyb	-3.38248	0.0272259	5.32883	4.3861	5.6866	5.47843	1.09769	1.78755	2.09651	2.36826
Vav1	-3.38544	0.0252824	6.09073	5.01586	5.85443	5.96175	1.77119	1.8498	2.55774	3.20228
Tnfrsf9	-3.38856	0.0416292	4.74072	4.57461	5.96715	5.66632	1.75203	2.30277	1.81356	1.5262
Epsti1	-3.39094	0.0118079	6.23361	6.46039	6.00694	5.97359	2.67918	2.68929	2.70274	3.03955
Fcho1	-3.39528	0.048413	5.25071	3.98289	5.31478	5.0988	1.40802	1.93149	0.893935	1.83263
AI662270	-3.39802	0.00728998	5.79562	6.45088	5.86183	5.93736	2.40306	3.12115	2.20982	2.71955
Ncr1	-3.4019	0.0141466	3.64283	3.58799	4.07299	3.48923	0.181492	0.553136	0.0914475	0.359379
Trdv4	-3.40363	0.0147138	5.43704	4.89445	6.68121	7.02109	2.52641	1.0781	3.55283	3.26192
Trav9n-4	-3.40402	0.0254169	3.94825	4.02225	2.81089	2.83467	0	0	0	0
Trav1	-3.4086	0.0359366	4.48413	4.93711	4.14036	4.15881	0.776818	1.34213	0	1.96709
Xlr4b	-3.41269	0.0128589	3.82969	4.36215	4.39492	4.03177	0.597134	1.23605	0.411024	0.723581
Trav7-3	-3.41361	0.0244461	3.93593	4.26467	2.8071	3.00951	0.362771	0	0	0
A430104N18Rik	-3.41514	0.00964006	3.35343	3.83551	4.2169	3.20505	0	0	0.950315	0
Trav16d-dv11	-3.41853	0.0343639	4.10039	3.9996	3.24241	2.33173	0	0	0	0
Myo1g	-3.42072	0.0236405	5.68495	4.58077	6.29025	6.10164	1.88722	2.07639	2.37405	2.63709
Ciita	-3.42087	0.0109934	4.33003	3.75617	3.9741	4.18809	0.733375	0.735066	0.195474	0.900991
Samd3	-3.42164	0.00930582	3.53284	3.4226	3.76169	3.4897	0.0243455	0.30385	0.0474034	0.144686
Emb	-3.42704	0.0157663	8.47855	8.90655	8.67572	8.56975	5.59372	5.74265	4.78835	4.79768
AB124611	-3.4299	0.0138464	5.9864	6.67975	5.65182	5.61687	2.36229	2.92384	2.83924	2.08984
Trav13d-1	-3.43678	0.0178166	3.96049	4.11383	3.97569	3.78146	1.13009	0.330399	0	0.623863
Trav7d-4	-3.44215	0.014075	3.72522	4.27033	3.25368	3.32197	0.284036	0.251675	0.266863	0
4930570N18Rik	-3.44407	0.0143252	3.06114	3.67064	3.95096	3.09354	0	0	0	0
Il2rg	-3.44744	0.0103015	10.1063	10.7353	10.2085	10.0255	6.80635	7.2515	6.34671	6.88125
Il12rb2	-3.45028	0.0481039	3.12644	2.68835	4.8957	4.26606	0.298373	0.325339	0.348882	0.202815
Spns3	-3.45684	0.0101376	3.90505	4.37089	4.01202	4.6162	0.874778	0.898851	0.266992	1.03617
Igkv11-125	-3.45901	0.00779907	3.45089	3.95068	3.63654	3.57261	0	0.774703	0	0
Clec2i	-3.45907	0.00695146	5.20037	4.42854	4.38643	4.54659	1.62664	1.03001	0.809479	1.25953
Ighv1-85	-3.46449	0.0314621	4.28348	2.86308	4.18656	3.77322	0	0.435678	0.81271	0
Arhgap30	-3.46583	0.0240827	4.93126	3.5709	5.53291	5.3718	0.960444	1.00947	1.60179	1.97184
Ighv1-47	-3.46847	0.028368	3.66126	4.31738	2.55083	3.3444	0	0	0	0
Trav3-1	-3.46928	0.0128589	3.91272	3.94285	3.84756	3.55564	0.526523	0	0.855124	0
Trav7d-3	-3.47195	0.0254973	3.90871	4.52305	2.96657	2.80901	0	0.319517	0	0
Trav6-5	-3.47683	0.0160967	3.16303	4.20343	3.15554	3.38533	0	0	0	0
Dntt	-3.48045	0.00695146	4.20043	4.31229	3.32539	4.17108	0.718098	0.855939	0.0310922	0.482278
Pik3cd	-3.48783	0.0176044	6.03061	5.41457	6.45151	6.38633	2.37671	2.42775	2.28236	3.24488
Ly9	-3.48964	0.0166039	5.54444	5.16238	5.44239	5.15225	1.46689	1.70482	1.85489	2.31629
Ms4a4c	-3.49747	0.00984967	5.4146	6.36026	5.68708	5.40175	1.94948	2.43709	2.29126	2.196
Klrk1	-3.49894	0.0467002	4.66008	4.7876	6.10593	5.65014	1.7998	1.85496	1.08832	2.46489
Gm16602	-3.5012	0.0311801	2.96213	4.21772	4.13608	3.5111	0	0	0	0.822233
Tcrg-V6	-3.50373	0.0146705	3.55291	3.56815	4.18854	4.40085	0.358733	0.316033	0	1.02075
Trav13n-4	-3.50991	0.0292877	3.53172	4.57358	3.01024	2.92408	0	0	0	0
Ighv2-9-1	-3.51113	0.014115	3.94809	4.70152	2.90136	3.55904	0	1.06548	0	0
Gpr174	-3.5188	0.00964006	3.70396	3.43779	3.87212	3.86867	0.362381	0.223875	0.0343169	0.186785
Itgb2	-3.53345	0.0194569	6.99092	5.90665	7.58341	7.56654	2.63895	2.76234	4.02973	4.48269
Cyfip2	-3.54027	0.0252599	5.1342	3.64691	5.95561	5.9228	1.03315	1.09908	2.04181	2.3244
Ighv1-63	-3.54813	0.024513	3.77889	4.49292	3.00719	3.81203	0	0.435678	0.462842	0
Lrmp	-3.55681	0.0156308	6.33675	5.39496	6.0736	5.91355	2.43143	2.50752	2.10966	2.44299
Igkv14-130	-3.55778	0.039601	3.65431	4.88131	3.54202	3.02501	0.87152	0	0	0
Trav10	-3.56575	0.0286953	4.62804	4.52651	4.18294	4.08225	0	1.52789	1.14624	0.482608
Tspan32	-3.57157	0.00962233	6.0161	6.14819	5.63338	5.10167	2.44889	2.37192	1.85288	1.93934
Folr4	-3.57366	0.0128589	4.28428	4.27182	4.08133	4.03972	1.17854	0.340415	0.712896	0.15067
Rassf5	-3.57589	0.00928462	6.54068	6.09991	6.37626	6.08668	2.75676	2.90175	2.66761	2.47384
B4galnt1	-3.58184	0.0108371	6.51502	6.33181	6.93107	6.94589	2.80061	2.40068	3.81832	3.3768
Igkv6-14	-3.5849	0.0282659	3.30968	5.00192	3.7152	2.76094	0	0.448147	0	0
Nsg2	-3.59143	0.00962233	3.93507	3.89435	4.3096	3.69285	0.585859	0.250711	0.332116	0.297485
Arhgap9	-3.59462	0.00695146	5.5816	5.71678	6.19157	6.20262	2.04121	1.91925	2.61219	2.74144
Sult2b1	-3.60458	0.0166039	3.80895	4.52711	4.75343	3.79974	0.913258	0.486471	0.783421	0.287747
Epx	-3.61232	0.0220571	4.70924	4.96587	4.24298	3.10837	0.612637	1.92035	0	0.0441631
Tnfrsf25	-3.61333	0.008525	4.25897	5.49454	4.38613	4.24921	0.964799	1.64725	0.708711	0.614787
Cr2	-3.63001	0.0125018	4.54589	3.65557	4.14841	4.24771	0.706306	0.619043	0.396715	0.355483
Klhl6	-3.63093	0.0169977	7.43275	6.7694	7.06264	6.88979	3.31219	3.76237	3.02405	3.53225
Trav10n	-3.63433	0.00862588	3.99453	3.46793	3.5192	3.55564	0	0	0	0
Arhgap4	-3.64209	0.0277374	4.82042	3.69914	4.98067	5.09695	0.671311	1.03615	0.653132	1.66825
Rasgrp1	-3.65136	0.036355	4.69086	3.41691	5.06062	4.75856	0.895618	1.03255	0.493817	0.899516
Cyp4f18	-3.65152	0.00977118	6.65323	7.20843	6.26801	6.00131	3.25053	3.15933	2.50993	2.60513
Trav21-dv12	-3.65853	0.0250081	3.69248	4.61777	3.82752	2.93449	0	0	0.438153	0
Ccr8	-3.6657	0.0164106	4.8139	5.55699	4.81928	4.78302	1.70324	2.19851	0.525063	0.883575
Lpxn	-3.6659	0.0115231	6.2661	7.04657	6.58158	6.40459	2.78482	3.16226	2.51188	3.17628
Parvg	-3.67041	0.0173412	5.02859	5.14518	5.27405	5.72917	0.990936	1.4097	2.41276	1.68194
Tnfrsf13b	-3.67589	0.00763106	5.18037	5.19258	4.82366	4.86625	1.72167	1.64516	1.04567	0.946786
Sema4d	-3.68345	0.0171214	5.08322	4.10416	5.98004	6.09256	0.986498	1.21917	1.97371	2.34682
Siglech	-3.68575	0.0176589	6.34281	6.53569	6.70069	7.16334	2.39093	2.34518	2.98321	4.28021
Card11	-3.69159	0.0305282	4.33054	2.87615	4.85367	4.52253	0.392099	0.3816	0.515995	0.526851
Themis	-3.70084	0.0113816	4.59201	3.59338	4.40917	4.51377	0.495383	0.408974	0.605415	0.795213
Ctla4	-3.70882	0.0322409	5.38998	5.86614	5.58541	5.43812	2.2822	1.76453	0.86485	2.53279
Ubash3a	-3.7103	0.00864607	4.21625	3.98523	4.45745	4.38589	0.757724	0.191316	0.420763	0.833809
Tnfaip8l2	-3.72191	0.0136424	5.80149	6.42601	5.46295	5.73681	2.43591	2.13209	1.58857	2.38305
Pyhin1	-3.72274	0.0195561	5.64354	4.49564	5.21196	4.44132	1.30734	1.54455	1.12535	0.924244
Fermt3	-3.7329	0.0113816	6.30689	5.87988	6.59782	6.49318	2.20937	1.95404	2.90771	3.27505
Igkv4-74	-3.73418	0.0258976	3.52005	5.16016	4.3373	3.12999	0.473488	0.737297	0	0
Trav17	-3.73673	0.0201341	4.2131	4.13127	4.19783	2.86292	0	0.458223	0	0
S1pr4	-3.73963	0.0303275	5.85274	5.89917	5.85959	5.74272	1.36886	1.4923	2.68598	2.84856
Trav6-7-dv9	-3.74729	0.0192664	3.91804	4.35835	3.71906	4.00009	1.00637	0	0	0
Tcrg-V4	-3.75245	0.0311903	4.00571	5.65523	5.19062	3.90783	1.03955	0.939546	0.985989	0.784487
Napsa	-3.75956	0.00964006	7.39487	8.09481	7.09634	7.67539	4.0789	4.25909	3.05641	3.82877
Gmfg	-3.76437	0.0161469	8.26105	9.33833	8.35862	8.4692	5.11546	4.87837	4.64318	4.73268
Ifng	-3.76564	0.0171728	4.11453	4.38357	4.62447	3.48452	0.636659	0.635225	0.0587223	0.213939
Cd22	-3.77365	0.0401807	5.28584	3.81095	5.15371	5.13274	0.38192	0.852601	0.819246	2.23488
Ramp3	-3.78959	0.00964006	6.94209	7.74162	7.20861	7.30632	3.14833	3.53998	3.48413	3.86786
Nup210	-3.79001	0.030434	5.15265	3.78533	6.27474	6.11801	1.68934	0.910815	1.426	2.14452
Rhof	-3.79417	0.00935762	5.55185	5.26466	6.02094	5.50647	2.01226	1.70227	1.9448	1.50793
Trav4-4-dv10	-3.79693	0.00712402	4.18425	4.58211	3.85372	4.02408	0.467097	0.989323	0	0
Gm16603	-3.8103	0.0204383	4.34506	4.48444	4.94897	3.91975	0.422118	0.679461	0.400236	0.955186
Trav7n-4	-3.81389	0.0275676	3.75708	3.92041	4.75418	2.8239	0	0	0	0
Plac8	-3.82048	0.0251945	8.34929	9.71696	7.86667	8.07293	5.62368	5.31058	3.76931	4.02036
Apol7e	-3.82358	0.0105774	4.35279	3.48755	4.09692	3.88177	0.0856274	0.105927	0.333167	0
Ccr9	-3.82557	0.00861561	4.88321	4.60351	4.91603	5.11693	1.08498	1.10745	1.00411	1.02085
Grap2	-3.82586	0.00962233	4.1869	4.34638	4.12455	4.00241	0.413984	0.208767	0.166637	0.567431
Gpr114	-3.83535	0.0129413	5.10899	4.66667	4.73482	4.20649	0.783627	1.18804	0.63758	0.766303
Lax1	-3.85447	0.0112214	5.03182	4.53781	4.7986	4.44735	0.79804	0.958183	0.658793	0.982671
Ighv1-39	-3.85808	0.014591	4.7028	4.4343	3.20371	3.95757	0.866058	0	0	0
BC021614	-3.86485	0.0234306	4.20058	5.73216	4.93023	4.33407	1.17098	0.970801	1.25282	0.343044
Trat1	-3.87229	0.0160238	4.27552	4.29359	4.55391	4.31309	1.08709	0.604045	0.127457	0.128353
Ptpn7	-3.87907	0.0139839	4.41141	3.73966	5.3659	4.77949	0.449297	0.528528	1.01182	0.790516
Ikzf3	-3.88362	0.0119769	4.26604	4.3744	5.17329	5.32418	0.843497	0.659615	0.772984	1.32733
Ptk2b	-3.89135	0.0140589	5.55824	4.97663	6.1455	6.01284	0.999156	1.36558	2.22057	2.54251
Slamf6	-3.89359	0.0145427	6.01729	6.21346	5.82619	5.7032	2.02364	2.52118	1.28168	2.3593
Ccr6	-3.89746	0.00695146	4.96877	5.14077	4.34229	4.43008	0.97957	1.37984	0.234814	0.697857
Klrc1	-3.90779	0.0104628	4.36942	4.9437	4.82445	5.29273	0.455953	0.612279	0.87384	1.85709
Sidt1	-3.91417	0.014591	4.72067	4.19871	5.16599	5.02786	0.396356	0.654756	1.76457	0.640848
Trav14d-1	-3.91928	0.016283	4.00571	4.49196	4.16014	3.86064	0.841324	0	0	0
Trav19	-3.92484	0.0160967	3.6279	4.75682	3.56532	3.74934	0	0	0	0
Pim2	-3.92518	0.00576736	6.23642	6.48646	6.82587	6.61475	2.27932	2.42629	2.9151	2.84206
Gm8369	-3.92552	0.00962233	4.3288	4.69386	4.21868	3.79426	0.407046	0.381431	0.318836	0.22621
Prtn3	-3.93606	0.0457664	7.16533	8.75819	6.14096	5.79714	4.89552	4.58366	1.60093	1.03726
Itgal	-3.93634	0.0128643	5.31822	4.21631	6.08534	6.2944	1.07361	0.933132	1.84294	2.3192
Dock2	-3.93772	0.035727	5.60674	4.12693	6.21596	6.35473	1.09993	1.44352	1.34339	2.66666
Cd53	-3.94115	0.0086429	8.27788	8.98891	8.51166	8.54057	4.47639	4.73877	4.4408	4.89844
Ighv5-16	-3.95471	0.0274586	4.51979	4.69249	4.73521	3.61747	0.500593	0.438739	0	0.806793
Ighv9-4	-3.95586	0.0314621	4.72727	4.47924	4.77512	3.81572	1.97389	0	0	0
Cd52	-3.95858	0.018326	10.6606	12.0021	10.8562	11.0714	7.58031	7.46172	6.64278	7.07117
Trav8-1	-3.95923	0.014592	4.15291	4.5671	3.76592	3.35098	0	0	0	0
Siglecg	-3.96292	0.0103015	5.70811	5.38774	4.99861	4.63335	1.3272	1.77392	0.870896	0.904124
Fcrl1	-3.96814	0.0261461	5.67148	6.04439	5.472	5.15726	1.16943	1.46991	1.52291	2.31032
Trav9-2	-3.97558	0.0110588	3.3887	4.97716	4.11539	4.24736	0	0.826271	0	0
Ighv1-59	-3.97754	0.0311146	5.0624	4.0146	4.47609	4.24454	0	1.05927	0.828186	0
Trav12-3	-3.98003	0.00723031	3.98752	5.14032	4.02366	4.19988	0.296327	1.13496	0	0
Igkv4-79	-3.98761	0.0303606	4.69134	5.13899	3.97635	3.0044	0.860653	0	0	0
Ctsg	-3.99894	0.0452836	6.28846	7.66954	5.19473	4.74287	3.91559	3.63514	0.277266	0.0718453
Vps37b	-3.99995	0.0344601	9.87276	9.55072	10.4944	10.1232	4.78547	5.1122	6.91625	7.22737
Klk1	-4.00425	0.0195728	4.48397	5.91141	5.46747	5.51434	0.787096	1.18314	2.23202	1.15794
Ms4a6b	-4.0118	0.0251927	7.32437	7.61006	7.41423	7.02387	3.34696	3.18456	2.69789	4.09591
Gm13896	-4.01665	0.0273426	4.69295	4.56141	4.24033	3.42565	0	0	0.30515	0.548606
Arhgap15	-4.01762	0.0161365	6.98604	6.46384	7.02978	6.97627	2.58272	3.26766	2.60638	2.92868
Igkv14-100	-4.02143	0.016283	4.82382	5.86783	4.10176	4.8671	1.16632	1.94236	0.466096	0
Cd72	-4.02544	0.00889331	7.43849	7.32858	7.15106	6.8502	3.38758	3.39848	2.74571	3.13477
Igkv10-95	-4.02796	0.039277	4.01031	5.28129	4.52343	3.14488	0.848051	0	0	0
Igll1	-4.03736	0.0117067	7.22875	8.30459	4.26064	5.5715	3.78842	3.85377	0.122551	1.4513
Sla	-4.03823	0.011058	7.00443	6.79103	6.94831	6.58755	2.52638	3.17644	2.69087	2.78473
Trgv2	-4.04096	0.0411855	4.96436	5.61195	5.459	4.55747	1.80272	0	1.53945	1.08677
Laptm5	-4.05134	0.0137307	9.24926	9.15439	10.1236	10.1141	4.74791	4.78192	6.20172	6.70447
Gpr132	-4.0752	0.00695146	5.27649	5.55119	6.02012	5.88333	1.3808	1.43672	1.69724	1.91556
Klra7	-4.08442	0.00695146	4.31074	4.60412	4.04691	4.46293	0.136617	0.358915	0.236718	0.354783
Tnfrsf18	-4.08859	0.0160818	6.30493	7.06183	7.37652	7.05441	3.08216	2.79029	2.92694	2.64392
Cd160	-4.08995	0.00970524	4.72214	5.05853	4.81916	4.20788	0.922817	0.734077	0.364663	0.426361
Lime1	-4.09019	0.0170272	6.50215	7.48318	6.63375	6.58005	2.63191	2.53028	2.6285	3.04768
Pou2af1	-4.1035	0.0086429	4.9412	4.95266	4.69212	4.74568	1.09234	1.0191	0.54744	0.258789
Gm16710	-4.12064	0.0100287	5.29675	4.92631	4.95784	4.62562	1.42623	0.784569	1.11315	0
Galnt6	-4.12354	0.0318996	5.33612	3.46238	5.87731	5.71134	0.24054	0.626772	1.51142	1.51424
Vpreb3	-4.12596	0.017315	6.66906	7.91449	4.97848	5.38476	3.44601	3.24968	0.716599	1.03066
Igkv14-126	-4.12768	0.00962233	4.7247	5.64259	4.00035	4.47707	0.855305	1.02911	0	0.449578
5830405N20Rik	-4.12799	0.008525	4.52842	4.79187	4.73162	4.79287	0.535365	0.702955	0.220069	0.874431
Gzmm	-4.13105	0.0270673	4.51654	6.02634	4.73467	5.44527	1.04718	0.799784	1.27769	1.07398
Cytip	-4.13392	0.0103346	8.85899	8.90157	8.90327	8.93175	4.32955	4.95918	4.54564	5.22554
Ighv1-19	-4.13403	0.0145143	4.86813	4.49796	3.65883	4.69109	1.17988	0	0	0
Ighv1-42	-4.136	0.033516	4.41889	7.00041	2.85762	4.06157	0	1.7945	0	0
Tbx21	-4.14407	0.0186914	4.01765	4.29442	5.98122	5.17927	0.303811	0.382464	0.844821	1.36517
Trav13-4-dv7	-4.14605	0.0104628	4.24185	4.5729	4.37985	3.79021	0.400596	0	0	0
Cd40lg	-4.14716	0.014592	4.72806	4.83702	4.49529	4.29653	0.267833	0.422531	0.110347	0.967545
Ighv1-80	-4.15992	0.0332995	5.48951	3.80731	4.95955	5.04677	1.15964	1.04099	0.462842	0
Stk17b	-4.1752	0.0086429	8.21182	8.09098	8.07144	7.88707	3.84687	4.26593	3.63231	3.81537
Haao	-4.18076	0.00218012	6.06019	6.01408	5.65069	5.50015	1.89915	1.75402	1.48516	1.36373
Ighv2-2	-4.18815	0.0160967	4.82382	4.78998	3.49233	4.92177	0.500593	0.774703	0	0
Map4k1	-4.20028	0.00862588	5.44128	4.91576	5.79972	5.51265	1.037	0.978259	1.32332	1.5297
Ighv1-52	-4.20399	0.00964006	5.60197	4.94795	4.69292	4.05861	1.42623	1.05927	0	0
Fam169b	-4.22579	0.00964006	5.28152	4.85831	4.85995	4.86148	0.833482	0.853383	0.267434	1.0038
Ighv6-6	-4.23063	0.00695146	4.46674	4.10719	4.59052	4.20217	0	0	0.44411	0
Ptprc	-4.23608	0.0334344	7.66794	6.35113	7.85362	7.56754	2.41713	3.34391	3.0459	3.68897
Jakmip1	-4.23726	0.0138433	5.40275	4.59825	5.3067	4.875	1.47118	0.935985	0.603473	0.22301
Ighv8-8	-4.24056	0.0353199	5.05599	4.11334	5.17779	3.98426	0	0.485787	0	0.883346
Gpr183	-4.24666	0.00940762	6.64543	7.02876	6.70831	6.65067	2.33806	2.98377	2.03613	2.68857
Tnfrsf13c	-4.26016	0.007303	5.54834	4.86234	4.79459	4.7117	1.19882	0.83924	0.252732	0.585527
Cox6a2	-4.26099	0.0113816	5.68962	6.99936	5.72487	6.57142	1.70712	2.18176	1.87068	2.18173
H2-DMb2	-4.26635	0.00858177	8.09891	8.14935	7.43843	7.95234	3.68038	4.29597	3.04289	3.55439
Ccr7	-4.27303	0.0137307	10.3147	10.2583	10.1961	10.2006	5.8996	6.51995	5.25966	6.19833
Fam65b	-4.28467	0.0146863	6.21135	5.20306	6.40198	6.25575	1.16161	1.41488	2.02513	2.33185
Gm17004	-4.29073	0.0199201	5.4709	6.62395	5.52713	5.81334	0.713812	1.57907	1.70591	2.27359
Ikzf1	-4.29758	0.014115	5.2934	4.3751	6.09499	5.80059	1.03275	0.583892	1.04326	1.71388
Trav7d-5	-4.31432	0.016283	4.63509	5.0274	3.88568	3.7091	0	0	0	0
Blk	-4.32363	0.00949238	5.49593	5.66217	5.27513	5.25274	1.28264	1.48446	0.458028	1.16633
Trav14-3	-4.32509	0.00941581	4.29765	4.5508	4.61419	4.24077	0.403035	0	0	0
Cd247	-4.33355	0.0128589	6.97412	7.30115	7.10714	6.91176	2.3122	2.46111	3.08089	3.1058
Tigit	-4.33455	0.00962233	4.28851	5.06285	5.53099	4.94565	0.428808	0.510712	0.878533	0.671737
Igkv4-50	-4.34545	0.0374196	4.8423	5.56198	2.99675	3.98078	0	0	0	0
Tagap	-4.35525	0.0103625	6.57506	5.50339	5.82421	5.49357	1.61668	1.35737	1.67084	1.33033
Igkv12-98	-4.3574	0.0327562	4.91577	5.49807	3.39847	4.45545	0	0	0	0.838177
Cxcr6	-4.35905	0.00695146	6.99804	8.27021	6.71433	7.59123	2.78941	3.60255	2.43041	3.31523
Prg2	-4.36962	0.0353906	8.81453	10.4472	7.58015	6.90977	5.37136	6.97894	2.09102	1.83191
Gpr171	-4.40688	0.00763106	6.54968	6.81218	6.26973	6.48758	1.96523	2.15693	2.13393	2.23555
Igj	-4.46009	0.0113816	6.11684	8.40913	6.75614	8.94687	2.03482	3.30181	2.56035	4.49165
Prf1	-4.46822	0.0131668	4.59305	4.04861	5.26443	5.05443	0.153263	0.298915	0.286433	0.349048
Sit1	-4.47184	0.0101976	5.82142	6.43262	5.48811	5.46845	1.75511	1.44077	1.20204	0.925343
Igkv4-58	-4.47823	0.0137307	5.26016	5.90753	4.57129	4.20342	1.32251	0.706953	0	0
Gimap7	-4.48448	0.0128589	4.79606	5.09347	5.38129	4.97085	0.310506	0.415665	0.391749	1.18582
Gzmb	-4.49345	0.0103266	4.96058	5.84482	5.72265	4.85772	0.231623	1.94385	0.93946	0.297016
Ighv1-75	-4.49551	0.0497416	6.384	4.40407	4.65814	4.2678	0	1.26914	0.462842	0
Hmha1	-4.50991	0.0129082	6.50672	5.07393	6.8254	6.90458	1.40629	1.24311	2.24402	2.37758
Igkv4-80	-4.51431	0.0157663	4.97272	5.93716	3.89426	4.04776	0	0.794652	0	0
Sash3	-4.52912	0.0100287	6.32577	5.7907	6.22948	6.08048	1.65231	1.6817	1.21473	1.76121
Spib	-4.53843	0.00941581	5.43798	4.84791	6.18791	6.23686	1.18835	0.596057	1.48265	1.28988
Trav12-1	-4.54768	0.0294153	5.01629	5.32073	4.74037	3.59243	0	0	0	0.479122
Trbv26	-4.55085	0.0157663	3.67369	4.57349	5.1973	4.75892	0	0	0	0
H2-Oa	-4.55392	0.0152951	6.96611	7.9361	6.98438	7.41853	2.6898	2.44488	2.78429	3.17044
Stat4	-4.55852	0.0128589	5.74721	5.68665	6.62129	6.51612	1.32485	1.72942	1.41883	1.86406
Ighv7-3	-4.56082	0.0183774	5.46788	6.01964	4.15299	9.65024	0.486723	1.76942	0.45331	4.338
Dapl1	-4.56465	0.0291045	6.31024	6.64668	6.15137	5.68745	0.941882	1.25163	2.7259	1.61771
Ighv1-22	-4.58443	0.0197138	4.34306	3.66161	4.86591	5.46715	0	0	0	0
Limd2	-4.59795	0.0254971	7.39956	8.70351	8.30619	8.4506	4.10085	3.51514	3.66984	3.18222
Sh2d1a	-4.59977	0.00695146	5.02087	5.78274	5.25572	5.06789	0.527022	0.936614	0.815329	0.449154
Bank1	-4.6032	0.0165586	6.20455	5.20199	5.90844	5.8473	1.03055	1.46527	0.816381	1.43728
Coro1a	-4.62351	0.00962233	10.2161	10.6336	10.0027	10.0868	6.0804	6.11623	5.10217	5.14631
45536	-4.62958	0.00970524	6.82417	7.39716	7.08206	7.07506	2.24801	2.22955	2.86998	2.5126
Selplg	-4.62991	0.00576736	9.12463	9.46106	9.34347	9.34364	4.68587	4.75759	4.64764	4.66207
Rac2	-4.63278	0.0103625	8.76412	9.63289	8.68775	8.4867	4.65229	4.5053	3.91396	3.96878
Cd8a	-4.63936	0.00783881	5.85126	6.12054	5.79449	5.82771	1.2087	1.11654	1.21515	1.49616
Ighv1-53	-4.64388	0.0103625	5.56652	5.20402	5.06445	5.74293	1.15964	1.04099	0	0.801756
Itgb7	-4.65838	0.0086429	7.30274	6.64341	8.07656	8.08982	2.41738	2.09932	3.12759	3.83475
Cst7	-4.68259	0.0176589	5.99168	7.33007	6.28609	6.2467	2.37507	2.11863	1.33103	1.29946
Il7r	-4.68607	0.00936435	6.27574	5.99112	6.09513	6.14412	1.24785	1.6982	1.16592	1.64986
Trav16	-4.68661	0.0105774	5.04011	5.10934	5.42405	4.5691	0.490129	0	0.45645	0.449578
Trav14d-3-dv8	-4.68879	0.0129438	5.2963	5.96434	4.37048	4.23098	0.590272	0.51667	0	0
Cd28	-4.70393	0.0133378	6.43933	6.00976	5.80305	5.26915	1.43116	1.49462	0.520269	1.25952
Bin2	-4.72359	0.0103625	6.98548	5.97484	7.11116	6.9734	1.65771	1.67279	2.45949	2.36054
Sell	-4.73878	0.0133378	7.89976	7.60472	7.8527	7.85111	2.76256	2.82718	2.74009	3.92335
Cxcr5	-4.74129	0.00695146	5.65889	5.53588	5.42365	5.5231	1.07657	0.909242	0.380059	0.810489
Icos	-4.74839	0.0163666	7.07466	8.44719	6.97565	7.19022	2.70192	3.18041	1.59203	3.21978
Ccl5	-4.75335	0.0268408	9.73216	11.3067	11.0823	10.5041	5.75784	5.42762	5.83505	6.59129
Rasal3	-4.75735	0.0128388	5.6749	5.00376	6.65348	6.51251	1.0794	0.925623	1.38691	1.42331
Zap70	-4.76389	0.00864607	5.7519	5.78434	6.22212	5.97482	0.531476	1.34313	1.44415	1.35886
Fasl	-4.76466	0.00783881	5.33995	5.2629	5.9412	5.18772	0.541808	0.656508	0.789304	0.685518
Ighv10-3	-4.76552	0.0116975	5.30301	5.67378	5.10263	4.50355	1.10844	0.412461	0	0
2010001M09Rik	-4.77173	0.0110588	6.08085	7.29309	5.40882	6.32702	1.78875	2.10287	0.242098	1.88912
Ighv1-5	-4.78253	0.00931571	5.79746	5.09338	4.30339	4.72839	0.792494	0	0	0
Trav3-3	-4.80358	0.017315	5.02212	5.83846	5.62162	4.9309	0.826352	0.291969	0.309856	0.770581
Acap1	-4.80876	0.0145427	7.13559	6.05354	7.0222	6.80461	1.60064	2.04128	2.07409	2.06487
Cd37	-4.81784	0.00962233	8.98868	9.43479	8.71179	8.43344	4.44514	4.14254	3.74337	3.96626
Klrd1	-4.82088	0.0104628	5.77833	6.60452	6.67392	6.56011	1.18944	1.66653	1.28002	2.1974
Ighm	-4.84667	0.0142452	10.3932	10.1153	9.78337	10.4041	5.88332	5.21746	4.09946	6.10908
Trav14n-3	-4.85225	0.00964021	6.26688	7.33635	5.13594	5.20778	1.46369	2.22881	0.845447	0
Igkv3-10	-4.85447	0.0128589	5.48369	6.21338	5.33713	4.76225	1.36686	1.01172	0	0
Ltb	-4.86104	0.00964006	7.12819	8.07427	7.58444	7.83581	2.87308	2.98549	2.52705	2.79294
P2ry10	-4.86136	0.0134873	6.83836	6.55671	7.39412	7.19619	1.93372	2.2076	1.72686	2.67176
Trav8d-2	-4.89254	0.0103625	4.81492	5.5442	4.50975	4.70129	0	0	0	0
Ighv1-76	-4.91002	0.00929024	5.30729	4.95343	4.94732	5.15646	0	0	0	0.724401
Igkv9-124	-4.9199	0.0143252	6.14985	6.81946	5.58586	5.07924	2.07048	1.88432	0	0
Gramd3	-4.92219	0.00576736	8.97685	8.98051	9.23957	9.0034	4.09834	4.10462	4.1046	4.204
Trav8-2	-4.92633	0.0119593	5.48359	5.1308	4.85484	4.23607	0	0	0	0
Cd96	-5.01317	0.00695146	5.94313	5.95773	5.84078	5.81677	0.971684	1.01081	0.536621	0.986591
Igkv4-63	-5.02446	0.014592	4.98305	5.63948	5.35627	4.9018	0	0	0	0.782754
Fcrla	-5.029	0.008525	6.58273	6.92555	5.85753	6.11577	1.76444	1.52726	1.14637	0.927537
Cd5	-5.03363	0.00763106	5.55668	5.55859	6.03498	5.9294	0.698152	0.752708	0.585873	0.908413
Trav14-1	-5.0448	0.008525	5.01242	5.46428	5.02942	4.67309	0	0	0	0
Igkv4-70	-5.04918	0.0384828	4.73763	7.19627	5.37524	4.21517	0.88262	0.444973	0	0
Trav14-2	-5.05872	0.00962233	5.40429	5.31326	4.99907	4.8822	0	0	0	0.363943
Trbv2	-5.05937	0.00723031	5.3602	6.29386	5.16429	4.73771	0	1.31857	0	0
Ighv9-3	-5.06763	0.0226684	5.74277	7.38634	5.03033	5.39231	0.497064	1.26914	0	1.51503
Igkv3-2	-5.07392	0.0130203	6.29173	6.93717	5.69921	5.78681	1.34567	0.994842	1.04587	1.03286
Cd27	-5.07414	0.0112416	6.78378	7.22222	6.98184	6.40492	2.08445	1.76405	1.41188	1.83582
Trbv31	-5.09242	0.00962233	6.4225	6.92958	6.21937	6.51685	1.76055	1.39522	0.907529	1.65532
Trav7-4	-5.09824	0.0086429	5.42341	5.7858	5.16931	4.991	0.724901	0.251675	0	0
Trav5-4	-5.1049	0.014592	5.07897	5.84701	5.26991	4.2237	0	0	0	0
Cd7	-5.12638	0.012304	7.33297	8.15937	7.69679	7.50068	2.78567	2.61342	2.03662	2.74858
Tbc1d10c	-5.13028	0.00889809	7.17647	7.45531	7.09611	6.57697	2.30758	2.14771	1.53262	1.79585
Cd79b	-5.13257	0.00864607	8.34043	9.10361	7.30983	7.29454	3.26949	3.55626	2.08346	2.60893
Sh2d2a	-5.14061	0.00695146	5.95514	6.20166	6.69755	6.15817	0.779699	1.12831	1.2792	1.26288
H2-Ob	-5.1736	0.00723031	7.65997	7.81436	7.37943	7.25264	2.61024	2.72607	1.80668	2.26902
Satb1	-5.17935	0.00962233	6.44629	7.06465	6.3811	6.46518	1.64324	1.70272	0.695793	1.59806
Tcf7	-5.17995	0.00723031	6.14537	6.30604	6.38084	6.19938	1.24056	0.989715	0.89199	1.18956
Ptpn22	-5.19199	0.00964006	7.59946	6.80992	7.45269	6.86394	2.14194	2.14432	1.82359	1.84817
Lef1	-5.19254	0.0122063	6.82864	5.88897	7.07948	6.60315	0.860032	1.26511	2.01535	1.48958
Ly6c2	-5.20796	0.0212982	9.33114	10.8778	9.43727	9.74958	5.45725	5.42637	3.85524	3.82508
Igkv2-109	-5.24317	0.0469137	5.40767	4.56472	4.04558	7.35374	0	0.399015	0	0
Igkv17-127	-5.24746	0.0160238	6.85699	8.14885	6.33386	6.65427	2.33187	1.88072	1.40382	1.38772
Igkv8-30	-5.25172	0.0128643	6.42353	7.96379	6.11331	6.28847	1.97876	2.05739	0.746633	0.999413
Trbv13-3	-5.2602	0.031442	7.20572	8.02635	7.14948	7.289	3.39205	2.39288	0.50091	2.34393
Trav7-2	-5.277	0.0171558	5.46601	6.20725	5.84405	5.19084	1.28064	0.319517	0	0
Hcst	-5.32779	0.00964006	8.52424	9.90188	9.04638	8.87888	3.75137	4.05893	3.69377	3.53616
Xcl1	-5.34262	0.0115231	6.20422	7.14972	7.94903	6.65568	0.957406	1.17278	2.44382	2.01416
Il21r	-5.3531	0.0134873	7.79997	6.80818	8.57059	8.16894	1.66591	1.93462	2.94289	3.39185
Il2rb	-5.38017	0.0151663	6.75116	6.72872	8.22179	7.74648	1.22497	2.06822	1.87747	2.7568
Trav12-2	-5.39132	0.00962233	5.78473	6.67658	6.02178	5.48566	0	1.56194	0.300572	0.540968
Igkv3-7	-5.39268	0.0355513	5.731	7.46322	5.42063	5.12578	0	0.661724	0	1.50819
Trbv1	-5.41613	0.00783881	6.95838	7.99943	7.00431	6.93963	1.41098	2.49069	1.33655	1.99902
Iglv1	-5.41736	0.0412695	8.17385	9.34349	7.00564	10.6354	3.26875	2.38696	3.38631	4.44693
Ms4a1	-5.41987	0.00695146	7.02319	7.17633	6.55395	6.40901	1.86271	1.80015	0.875544	0.944598
Ptprcap	-5.42547	0.0103625	8.7432	9.85832	8.36506	8.47951	3.79695	3.72779	3.0842	3.13526
Igkv8-27	-5.42919	0.0355634	7.26191	9.75451	6.41993	6.15181	2.52784	2.32977	1.51637	1.49743
Cd69	-5.46213	0.0104628	8.96883	9.26063	8.5481	8.18134	3.4983	4.00895	2.38525	3.21786
Ighv1-81	-5.47118	0.0232147	5.79704	7.33919	5.43428	5.41769	0.866058	0.435678	0	0.801756
Trbv15	-5.47742	0.018326	6.52125	7.37857	6.29004	6.48546	2.2718	1.67162	0	0.822233
Igkv3-5	-5.47921	0.00825391	6.42691	6.29251	5.47974	5.1828	0.470274	0.994842	0	0
Fcer2a	-5.49657	0.00712402	6.67071	6.55989	5.9177	6.10439	0.774131	1.19491	0.601407	0.695994
Txk	-5.50181	0.00968892	6.29738	6.51801	7.27988	6.66413	0.803275	1.09024	1.16594	1.6927
Gpr18	-5.50335	0.00962233	7.21463	7.72434	7.05244	6.82943	1.50955	1.68398	1.88795	1.72597
Trav13-1	-5.52419	0.0145143	5.45074	6.26429	5.81409	5.11239	0	0	0	0.544744
Trbv5	-5.54601	0.0126051	6.60861	7.3304	7.21335	6.9803	0.923392	2.3828	0.866319	1.77609
Trbv20	-5.57192	0.0184944	5.59071	6.57919	5.70753	5.59825	0	0	0	1.18801
Cd19	-5.5809	0.0110588	7.45694	6.99168	7.01472	6.71618	1.89655	2.01229	0.694706	1.25238
Igkv8-21	-5.58473	0.017417	6.70019	7.62822	6.07897	5.96606	0.460852	1.96754	0	1.60612
Ighv1-9	-5.58478	0.0164619	5.72048	7.33919	5.44728	5.93094	0.866058	0.76985	0.462842	0
Gzma	-5.58567	0.00964006	7.15406	7.99173	7.80337	6.78734	1.29071	1.89321	2.52767	1.68224
Trbv19	-5.62675	0.0139839	6.92019	7.74431	6.98941	6.81573	0.860653	1.78576	1.08784	2.22837
Igkv4-91	-5.6503	0.00783881	5.7465	6.48516	5.21746	6.43951	0	0.454614	0	0.832804
Lck	-5.67159	0.008525	8.94387	8.86558	8.7394	8.45649	3.11886	3.34968	2.64947	3.20096
Ighv1-64	-5.67587	0.0171214	6.55122	5.76403	6.04273	7.28245	0.866058	1.26914	0	0.801756
Igkv6-25	-5.67744	0.0257519	6.31362	7.09544	6.00215	5.59642	1.82897	0	0	0.468917
Cd6	-5.68567	0.00819816	6.7435	5.97	7.33409	7.08009	1.06145	0.642285	1.17496	1.50631
Iglc3	-5.70292	0.0296798	8.03866	8.75298	7.37268	11.0108	4.00032	2.42374	1.83037	4.10907
Ighv6-3	-5.71078	0.0375215	5.29383	5.31302	5.13615	7.84647	0	0.746351	0	0
Trbv29	-5.7155	0.0189116	6.72765	7.37414	6.07466	6.72379	0	1.85393	0	2.1843
Igkv4-57	-5.71734	0.0434891	6.38874	7.39421	5.48463	8.24021	1.16632	1.47357	1.53945	0.459075
Lat	-5.72493	0.00763106	8.11181	8.76229	7.83245	7.80572	2.39233	2.82347	1.85292	2.54385
Cd2	-5.73918	0.00964021	8.62614	9.06143	8.67973	8.3982	3.33377	3.07581	2.37419	3.02501
Igkv6-17	-5.74457	0.00977118	6.72605	7.43374	6.06451	5.65274	0.88826	1.06548	0.476098	0.468917
Cd3g	-5.777	0.00964006	8.54521	9.45617	8.62983	8.60491	2.53066	3.28349	2.78104	3.53294
Ighv1-15	-5.78553	0.0467424	6.16088	5.54388	9.10893	4.92069	1.71448	0	0.877765	0
Trbv4	-5.79281	0.0109934	6.06605	6.89604	6.43341	6.28798	0	0.475002	0.877765	1.15949
Trbv3	-5.79875	0.0128589	6.8266	7.50906	6.91551	7.04414	1.64494	0.789583	1.11964	1.54614
Igkv5-48	-5.79969	0.0316463	5.87623	6.5777	5.25588	7.63667	0	1.67162	0.476098	0
Igkv4-61	-5.8078	0.0292877	9.07386	6.38157	4.47943	5.10257	1.80625	0	0	0
Igkc	-5.82637	0.00931571	13.3904	14.7525	12.8557	14.3508	7.49123	8.38116	7.5208	8.65075
Trbv13-1	-5.84109	0.0190362	7.46162	8.30837	7.36466	7.69761	3.02942	1.78469	1.21023	1.44357
Trac	-5.8654	0.00983495	10.114	10.7173	9.97262	9.65758	4.34909	4.28279	3.93573	4.43232
Ighv5-17	-5.86634	0.00964006	7.72152	6.34711	5.40285	5.61871	1.17988	0.444973	0	0
Igkv3-12	-5.87218	0.0171728	6.04504	7.06502	5.84435	5.64277	1.10844	0	0	0
Cd3e	-5.89191	0.00940762	6.91128	7.36599	7.38527	7.17915	0.893234	1.20564	1.22587	1.9493
Itk	-5.90191	0.012304	7.72296	6.91144	7.8777	7.6825	1.25673	1.87286	1.57038	1.88697
Skap1	-5.92879	0.00695146	8.09757	8.63255	8.09579	7.90008	2.21865	2.63453	1.86849	2.28917
Igkv6-15	-5.93052	0.0173412	8.64259	10.1244	8.27615	7.66159	3.59242	3.11271	2.93481	1.34271
Igkv13-84	-5.93173	0.0116975	6.32894	6.90778	5.8282	6.63833	1.18676	0.789583	0	0
Igkv19-93	-5.94098	0.0409921	7.94649	10.4463	6.75026	7.11363	3.34612	2.24351	0.849618	2.05351
Cd3d	-5.95255	0.00962233	7.5836	8.8041	7.80228	7.76645	2.11821	2.33666	1.54852	2.14283
Nkg7	-5.97442	0.0112017	9.72231	11.0839	10.1716	9.67529	4.39393	4.43406	3.89858	4.02884
Igkv8-19	-5.98543	0.030434	9.11998	7.96738	5.75644	5.22117	1.19258	2.26524	0.66544	0
Trbv13-2	-6.02372	0.0139839	7.78264	8.72304	7.55732	7.73402	1.91231	2.62459	0.590163	2.57505
Trbc1	-6.03094	0.0118327	8.85453	9.61838	8.57758	8.87708	3.39288	2.67211	2.64312	3.0957
Trbv14	-6.09523	0.0172315	6.45089	7.41119	6.30479	6.127	0.542364	0	0.504634	0.865939
Gimap3	-6.11041	0.00695146	7.91787	7.30656	8.38536	7.93931	1.52888	1.50961	2.3258	1.74317
Cd79a	-6.12135	0.00984967	9.39312	10.1623	8.9042	8.70103	4.04699	3.87899	2.3443	2.40497
Igkv4-59	-6.14778	0.0471962	6.93466	8.04802	6.48283	9.13688	2.45608	2.64287	0.459627	0.452706
Igkv2-137	-6.14925	0.0103266	6.19303	7.03639	8.1654	6.60539	0.809586	0.719747	1.45086	0.423009
Faim3	-6.1799	0.00695146	8.05267	8.31336	7.49603	7.55877	2.22052	2.2154	0.97836	1.28695
Igkv9-120	-6.21533	0.0239831	7.70436	9.67642	6.55614	6.39658	2.44633	1.77756	0.45645	0.791841
Ctsw	-6.22299	0.0118079	7.74575	8.29902	7.77006	7.51325	1.9973	1.98724	0.647718	1.80388
Trbv12-2	-6.24789	0.0144586	7.49847	8.36066	7.76918	7.55354	2.04929	2.2034	0.40259	1.53501
Igkv1-135	-6.25026	0.00393213	7.48806	9.06069	6.89245	6.76803	1.32505	2.70013	0.759994	0.423009
Cd8b1	-6.28099	0.00763106	8.10413	8.52621	7.57616	7.89661	1.85293	1.73536	1.53785	1.85303
Igkv3-4	-6.28387	0.0201079	7.68984	9.41076	6.43321	6.52246	0.824357	2.31367	0	1.78276
Ms4a4b	-6.28992	0.00723031	8.49864	9.12447	8.94322	8.41674	2.37279	2.70386	2.25938	2.48739
U1	-6.30248	0.0157663	7.29271	6.80116	5.66577	5.45029	0	0	0	0
Trbv16	-6.32379	0.0194419	7.58193	8.1947	7.53886	7.68628	2.32165	0.464618	1.15307	1.76729
Trbc2	-6.37353	0.0086429	10.0466	10.904	9.75102	10.0754	3.98814	3.98948	3.202	4.10329
Trbv12-1	-6.39578	0.0101976	7.17575	7.84725	7.46472	6.98451	1.45623	1.63379	0.40259	0.396507
Igkv6-32	-6.40611	0.0292157	6.74901	7.61514	9.51701	6.26471	1.18676	2.21502	1.11964	0
Ighv5-4	-6.40867	0.0225836	6.38163	8.48836	6.38075	5.66891	0.855305	0.429665	0	0
Igkv16-104	-6.46787	0.04546	6.56796	9.65382	6.10385	8.95453	1.98296	1.05927	0.828186	1.53826
Igkv1-117	-6.48053	0.0386753	8.25259	10.5727	6.8036	9.47503	3.05694	2.72819	1.94072	1.456
Igkv12-44	-6.57652	0.0419314	7.36151	8.9347	6.20559	9.49151	1.64494	2.21502	1.35834	0.468917
Trbv17	-6.63247	0.0128643	7.36109	8.04438	7.29961	6.89955	0.93562	0.475002	0.504634	1.15949
Igkv4-55	-6.74459	0.00962233	8.3411	7.72927	6.18507	7.69299	0.860653	1.03502	0	1.07438
Igkv14-111	-6.74634	0.0230615	7.61803	8.78806	6.43308	8.40413	2.21448	2.04345	0	0
Igkv1-110	-6.84882	0.0460411	7.32812	9.92059	6.51065	9.46721	2.91673	1.2165	0.438153	1.25989
Igkv12-46	-6.96542	0.0454433	7.65381	8.5106	6.62167	9.87561	2.13874	1.82782	0.833458	0
Ighv3-6	-7.20448	0.0284228	6.08877	8.93399	8.61841	8.94295	1.16632	1.04702	0.466096	1.08677
Igkv6-23	-7.39034	0.0114659	10.1162	9.63085	7.68975	7.87785	1.99215	2.21502	0	1.54614
Ighv8-12	-7.44757	0.02992	7.91242	9.09808	5.21337	7.56643	0	0	0	0
Gsn	-9.52812	0.00861561	9.73225	8.66752	9.55224	10.1605	0	0	0	0
Dcn	-9.61664	0.00860967	10.1869	10.1245	8.99502	9.16009	0	0	0	0
